# Supplementary material for: cis-Dichlorido[2-(3,5-dimethyl-1H-pyrazol-1-yl-κN 2)ethanamine-κN]palladium(II) dichloro­methane monosolvate
Source: Acta Crystallogr Sect E Struct Rep Online. 2012 Jul 21;68(Pt 8):m1103. doi: 10.1107/S1600536812032308 (PMC3414152; doi:10.1107/S1600536812032308)
Supplement: Supplementary file 1 [file e-68-m1103-sup1.cif]

##############################################################################
#                                                                            #
# This CIF contains the data in a paper accepted for publication in          #
# Acta Crystallographica Section E. It conforms to the requirements of       #
# Notes for Authors for Acta Crystallographica Section E, and has been       #
# peer reviewed under the auspices of the IUCr Commission on Journals.       #
#                                                                            #
# Full details of the Crystallographic Information File format               #
# are given in the paper "The Crystallographic Information File (CIF):       #
# a New Standard Archive File for Crystallography" by S. R. Hall, F. H.      #
# Allen and I. D. Brown [Acta Cryst. (1991), A47, 655-685].                  #
#                                                                            #
# The current version of the core CIF dictionary is obtainable from          #
# ftp://ftp.iucr.org/pub/cif_core.dic.                                       #
#                                                                            #
# Software is freely available for graphical display of the structure(s)     #
# in this CIF. For information consult the CIF software page                 #
# http://www.iucr.org/resources/cif/software.                                #
#                                                                            #
# This file may be used for bona fide research purposes within the           #
# scientific community so long as proper attribution is given to the journal # 
# article from which it was obtained.                                        #
#                                                                            #
##############################################################################
data_global
_audit_creation_method     'WinGX routine CIF_UPDATE'
_audit_conform_dict_name     cif_core.dic
_audit_conform_dict_version     2.4
_journal_data_validation_number     ?
_journal_date_recd_electronic     2012-07-04
_journal_date_accepted     2012-07-16
_journal_name_full     'Acta Crystallographica, Section E'
_journal_year     2012
_journal_volume     68
_journal_issue      8
_journal_page_first     m1103
_journal_page_last     m1103
_journal_paper_category     QM
_journal_paper_doi     10.1107/S1600536812032308
_journal_coeditor_code     BT5968
_publ_contact_author_name     'Muller, Alfred'
_publ_contact_author_address
;
Department of Chemistry
University of Johannesburg (APK Campus)
PO Box 524
Auckland Park
Johannesburg
2006
South Africa
;
_publ_contact_author_email     mullera@uj.ac.za
_publ_contact_author_fax     '+27-11-559 2819'
_publ_contact_author_phone     '+27-11 559 2359'
_publ_section_title
;\
<i>cis</i>-Dichlorido[2-(3,5-dimethyl-1<i>H</i>-pyrazol-1-yl-\
\k<i>N</i>^2^)ethanamine-\k<i>N</i>]palladium(II) dichloromethane monosolvate
;
loop_
    _publ_author_name
    _publ_author_address
    'Obuah, Collins'
;
Department of Chemistry
University of Johannesburg (APK Campus)
PO Box 524
Auckland Park
Johannesburg
2006
South Africa
;
    'Darkwa, James'
;
Department of Chemistry
University of Johannesburg (APK Campus)
PO Box 524
Auckland Park
Johannesburg
2006
South Africa
;
    'Muller, Alfred'
;
Department of Chemistry
University of Johannesburg (APK Campus)
PO Box 524
Auckland Park
Johannesburg
2006
South Africa
;
data_I
_audit_creation_method     'WinGX routine CIF_UPDATE'
_chemical_name_systematic
;
<i>cis</i>-Dichlorido[2-(3,5-dimethyl-1<i>H</i>-pyrazol-1-yl-
\k<i>N</i>^2^)ethanamine-\k<i>N</i>]palladium(II) dichloromethane monosolvate
;
_chemical_formula_moiety     'C7 H13 Cl2 N3 Pd, C H2 Cl2'
_chemical_formula_sum     'C8 H15 Cl4 N3 Pd'
_chemical_formula_iupac     '[Pd Cl2 (C7 H13 N3)], C H2 Cl2'
_chemical_formula_weight     401.43
_symmetry_cell_setting     monoclinic
_symmetry_space_group_name_H-M     'P 21/c'
_symmetry_space_group_name_Hall     '-P 2ybc'
loop_
    _symmetry_equiv_pos_as_xyz
    'x, y, z'
    '-x, y+1/2, -z+1/2'
    '-x, -y, -z'
    'x, -y-1/2, z-1/2'
_cell_length_a     11.9415(11)
_cell_length_b     11.4320(10)
_cell_length_c     10.5901(10)
_cell_angle_alpha     90
_cell_angle_beta     97.087(2)
_cell_angle_gamma     90
_cell_volume     1434.7(2)
_cell_formula_units_Z     4
_cell_measurement_reflns_used     9923
_cell_measurement_theta_min     2.48
_cell_measurement_theta_max     28.4
_cell_measurement_temperature     100(2)
_exptl_crystal_description     cube
_exptl_crystal_colour     orange
_exptl_crystal_size_max     0.31
_exptl_crystal_size_mid     0.27
_exptl_crystal_size_min     0.26
_exptl_crystal_density_diffrn     1.859
_exptl_crystal_density_method     'not measured'
_exptl_crystal_F_000     792
_exptl_absorpt_coefficient_mu     2.016
_exptl_absorpt_correction_type     multi-scan
_exptl_absorpt_process_details     '(SADABS; Bruker, 2008)'
_exptl_absorpt_correction_T_min     0.5737
_exptl_absorpt_correction_T_max     0.6222
_exptl_special_details
;
The intensity data was collected on a Bruker X8 Apex II 4 K Kappa CCD
diffractometer using an exposure time of 10 s/frame. A total of 1491 frames
were collected with a frame width of 0.5\% covering up to \q = 28.40\% with
99.5% completeness accomplished.
;
_diffrn_ambient_temperature     100(2)
_diffrn_radiation_type     MoK\a
_diffrn_radiation_wavelength     0.71073
_diffrn_radiation_monochromator     graphite
_diffrn_measurement_device_type
;
Bruker X8 APEXII 4K KappaCCD
;
_diffrn_measurement_method     '\w & \f'
_diffrn_detector_area_resol_mean     8.4
_diffrn_reflns_number     18522
_diffrn_reflns_av_R_equivalents     0.021
_diffrn_reflns_theta_min     1.72
_diffrn_reflns_theta_max     28.4
_diffrn_reflns_theta_full     28.4
_diffrn_measured_fraction_theta_max     0.995
_diffrn_measured_fraction_theta_full     0.995
_diffrn_reflns_limit_h_min     -15
_diffrn_reflns_limit_h_max     15
_diffrn_reflns_limit_k_min     -15
_diffrn_reflns_limit_k_max     14
_diffrn_reflns_limit_l_min     -14
_diffrn_reflns_limit_l_max     14
_diffrn_standards_number     0
_diffrn_standards_interval_count     0
_diffrn_standards_interval_time     0
_diffrn_standards_decay_%     0
_refine_special_details
;
Refinement of <i>F</i>^2^ against ALL reflections. The weighted <i>R</i>-factor
<i>wR</i> and goodness of fit <i>S</i> are based on <i>F</i>^2^, conventional
<i>R</i>-factors <i>R</i> are based on <i>F</i>, with <i>F</i> set to zero for
negative <i>F</i>^2^. The threshold expression of <i>F</i>^2^ >
\s(<i>F</i>^2^) is used only for calculating <i>R</i>-factors(gt) <i>etc</i>.
and is not relevant to the choice of reflections for refinement.
<i>R</i>-factors based on <i>F</i>^2^ are statistically about twice as large
as those based on <i>F</i>, and <i>R</i>- factors based on ALL data will be
even larger.
;
_reflns_number_total     3582
_reflns_number_gt     3373
_reflns_threshold_expression     I>2sigma(I)
_refine_ls_structure_factor_coef     Fsqd
_refine_ls_matrix_type     full
_refine_ls_R_factor_all     0.0343
_refine_ls_R_factor_gt     0.0319
_refine_ls_wR_factor_ref     0.085
_refine_ls_goodness_of_fit_ref     1.109
_refine_ls_restrained_S_all     1.108
_refine_ls_number_reflns     3582
_refine_ls_number_parameters     155
_refine_ls_number_restraints     2
_refine_ls_hydrogen_treatment     mixed
_refine_ls_weighting_scheme     calc
_refine_ls_weighting_details
         'calc w=1/[\s^2^(Fo^2^)+(0.0378P)^2^+4.6095P] where P=(Fo^2^+2Fc^2^)/3'
_atom_sites_solution_hydrogens     geom
_atom_sites_solution_primary     direct
_atom_sites_solution_secondary     difmap
_refine_ls_shift/su_max     0
_refine_ls_shift/su_mean     0
_refine_diff_density_max     2.284
_refine_diff_density_min     -1.122
_refine_ls_extinction_method     none
loop_
    _atom_type_symbol
    _atom_type_description
    _atom_type_scat_dispersion_real
    _atom_type_scat_dispersion_imag
    _atom_type_scat_source
    C C 0.0033 0.0016 'International Tables Vol C Tables 4.2.6.8 and 6.1.1.4'
    H H 0 0 'International Tables Vol C Tables 4.2.6.8 and 6.1.1.4'
    N N 0.0061 0.0033 'International Tables Vol C Tables 4.2.6.8 and 6.1.1.4'
    Cl Cl 0.1484 0.1585 'International Tables Vol C Tables 4.2.6.8 and 6.1.1.4'
    Pd Pd -0.9988 1.0072 'International Tables Vol C Tables 4.2.6.8 and 6.1.1.4'
_computing_data_collection     'APEX2 (Bruker, 2011)'
_computing_cell_refinement     'SAINT (Bruker, 2008)'
_computing_data_reduction     'SAINT and XPREP (Bruker, 2008)'
_computing_structure_solution     'SIR97 (Altomare <i>et al.</i>, 1999)'
_computing_structure_refinement     'SHELXL97 (Sheldrick, 2008)'
_computing_molecular_graphics     'DIAMOND (Brandenburg & Putz, 2005)'
_computing_publication_material     'WinGX (Farrugia, 1999)'
loop_
    _atom_site_type_symbol
    _atom_site_label
    _atom_site_fract_x
    _atom_site_fract_y
    _atom_site_fract_z
    _atom_site_U_iso_or_equiv
    _atom_site_adp_type
    _atom_site_calc_flag
    _atom_site_refinement_flags
    _atom_site_occupancy
    _atom_site_disorder_assembly
    _atom_site_disorder_group
    Pd Pd1 0.560565(18) 0.158108(19) 0.080787(19) 0.01469(8) Uani d . 1 . .
    Cl Cl1 0.64115(6) 0.16169(7) -0.10627(7) 0.02358(16) Uani d . 1 . .
    Cl Cl2 0.38953(6) 0.22298(6) -0.01819(6) 0.01848(14) Uani d . 1 . .
    Cl Cl3 0.18032(8) 0.10624(10) 0.19406(9) 0.0377(2) Uani d . 1 . .
    Cl Cl4 0.07255(8) 0.14275(8) -0.06665(10) 0.0362(2) Uani d . 1 . .
    N N1 0.7084(2) 0.1182(2) 0.1833(2) 0.0174(5) Uani d . 1 . .
    N N2 0.7127(2) 0.0281(2) 0.2683(2) 0.0187(5) Uani d . 1 . .
    N N3 0.4849(2) 0.1402(3) 0.2426(2) 0.0211(5) Uani d D 1 . .
    C C1 0.8094(3) 0.1697(3) 0.1996(3) 0.0190(6) Uani d . 1 . .
    C C2 0.8790(3) 0.1109(3) 0.2939(3) 0.0241(6) Uani d . 1 . .
    H H2 0.9555 0.1286 0.3233 0.029 Uiso calc R 1 . .
    C C3 0.8152(3) 0.0221(3) 0.3364(3) 0.0243(6) Uani d . 1 . .
    C C4 0.6096(3) -0.0357(3) 0.2823(3) 0.0209(6) Uani d . 1 . .
    H H4A 0.6271 -0.1015 0.3424 0.025 Uiso calc R 1 . .
    H H4B 0.5782 -0.0688 0.199 0.025 Uiso calc R 1 . .
    C C5 0.5224(3) 0.0435(3) 0.3313(3) 0.0242(6) Uani d . 1 . .
    H H5A 0.456 -0.004 0.3463 0.029 Uiso calc R 1 . .
    H H5B 0.5548 0.0771 0.414 0.029 Uiso calc R 1 . .
    C C6 0.8449(4) -0.0700(4) 0.4360(4) 0.0400(9) Uani d . 1 . .
    H H6A 0.803 -0.0556 0.5084 0.06 Uiso calc R 1 . .
    H H6B 0.9261 -0.0671 0.4647 0.06 Uiso calc R 1 . .
    H H6C 0.8251 -0.1473 0.4 0.06 Uiso calc R 1 . .
    C C7 0.8348(3) 0.2783(3) 0.1295(3) 0.0270(7) Uani d . 1 . .
    H H7A 0.822 0.2636 0.0377 0.041 Uiso calc R 1 . .
    H H7B 0.9137 0.3008 0.1539 0.041 Uiso calc R 1 . .
    H H7C 0.7852 0.3417 0.1511 0.041 Uiso calc R 1 . .
    C C8 0.1640(3) 0.0524(3) 0.0354(4) 0.0302(7) Uani d . 1 . .
    H H8A 0.2387 0.0491 0.0041 0.036 Uiso calc R 1 . .
    H H8B 0.133 -0.0279 0.0341 0.036 Uiso calc R 1 . .
    H H3A 0.4137(17) 0.137(4) 0.220(4) 0.033(12) Uiso d D 1 . .
    H H3B 0.492(5) 0.204(3) 0.287(5) 0.067(19) Uiso d D 1 . .
loop_
    _atom_site_aniso_label
    _atom_site_aniso_U_11
    _atom_site_aniso_U_22
    _atom_site_aniso_U_33
    _atom_site_aniso_U_12
    _atom_site_aniso_U_13
    _atom_site_aniso_U_23
    Pd1 0.01967(12) 0.01323(12) 0.01177(11) -0.00021(7) 0.00431(8) 0.00061(7)
    Cl1 0.0239(3) 0.0321(4) 0.0162(3) 0.0084(3) 0.0083(3) 0.0089(3)
    Cl2 0.0209(3) 0.0198(3) 0.0152(3) 0.0011(2) 0.0042(2) -0.0005(2)
    Cl3 0.0388(5) 0.0452(6) 0.0314(4) 0.0025(4) 0.0136(4) 0.0040(4)
    Cl4 0.0366(5) 0.0254(4) 0.0442(5) 0.0005(3) -0.0050(4) -0.0017(4)
    N1 0.0235(12) 0.0153(12) 0.0141(11) -0.0003(9) 0.0049(9) 0.0015(9)
    N2 0.0282(13) 0.0138(12) 0.0140(11) -0.0024(9) 0.0015(9) 0.0015(9)
    N3 0.0184(12) 0.0343(16) 0.0110(11) 0.0007(10) 0.0033(9) 0.0009(10)
    C1 0.0225(14) 0.0177(14) 0.0172(13) -0.0002(11) 0.0042(10) 0.0007(11)
    C2 0.0259(15) 0.0223(16) 0.0229(14) -0.0006(12) -0.0020(11) 0.0023(12)
    C3 0.0333(16) 0.0184(15) 0.0195(14) 0.0001(12) -0.0031(12) 0.0015(11)
    C4 0.0334(16) 0.0126(13) 0.0174(13) -0.0052(11) 0.0060(11) -0.0001(10)
    C5 0.0375(17) 0.0193(15) 0.0179(13) -0.0045(13) 0.0110(12) 0.0002(11)
    C6 0.049(2) 0.031(2) 0.036(2) -0.0079(17) -0.0139(17) 0.0140(16)
    C7 0.0290(16) 0.0234(17) 0.0293(16) -0.0047(13) 0.0062(12) 0.0081(13)
    C8 0.0289(16) 0.0224(16) 0.0400(19) 0.0001(13) 0.0066(14) 0.0009(14)
_geom_special_details
;
All e.s.d.'s (except the e.s.d. in the dihedral angle between two l.s. planes)
are estimated using the full covariance matrix. The cell e.s.d.'s are taken
into account individually in the estimation of e.s.d.'s in distances, angles
and torsion angles; correlations between e.s.d.'s in cell parameters are only
used when they are defined by crystal symmetry. An approximate (isotropic)
treatment of cell e.s.d.'s is used for estimating e.s.d.'s involving l.s.
planes.
;
loop_
    _geom_bond_atom_site_label_1
    _geom_bond_atom_site_label_2
    _geom_bond_site_symmetry_2
    _geom_bond_distance
    _geom_bond_publ_flag
    Pd1 N1 . 2.007(3) ?
    Pd1 N3 . 2.044(3) ?
    Pd1 Cl2 . 2.3004(7) ?
    Pd1 Cl1 . 2.3070(7) ?
    Cl3 C8 . 1.777(4) ?
    Cl4 C8 . 1.770(4) ?
    N1 C1 . 1.335(4) ?
    N1 N2 . 1.365(3) ?
    N2 C3 . 1.344(4) ?
    N2 C4 . 1.454(4) ?
    N3 C5 . 1.484(4) ?
    N3 H3A . 0.855(19) ?
    N3 H3B . 0.87(2) ?
    C1 C2 . 1.391(4) ?
    C1 C7 . 1.496(4) ?
    C2 C3 . 1.378(5) ?
    C2 H2 . 0.95 ?
    C3 C6 . 1.501(5) ?
    C4 C5 . 1.519(4) ?
    C4 H4A . 0.99 ?
    C4 H4B . 0.99 ?
    C5 H5A . 0.99 ?
    C5 H5B . 0.99 ?
    C6 H6A . 0.98 ?
    C6 H6B . 0.98 ?
    C6 H6C . 0.98 ?
    C7 H7A . 0.98 ?
    C7 H7B . 0.98 ?
    C7 H7C . 0.98 ?
    C8 H8A . 0.99 ?
    C8 H8B . 0.99 ?
loop_
    _geom_angle_atom_site_label_1
    _geom_angle_atom_site_label_2
    _geom_angle_atom_site_label_3
    _geom_angle_site_symmetry_1
    _geom_angle_site_symmetry_3
    _geom_angle
    _geom_angle_publ_flag
    N1 Pd1 N3 . . 88.52(10) ?
    N1 Pd1 Cl2 . . 172.63(8) ?
    N3 Pd1 Cl2 . . 87.40(8) ?
    N1 Pd1 Cl1 . . 92.08(7) ?
    N3 Pd1 Cl1 . . 174.98(9) ?
    Cl2 Pd1 Cl1 . . 92.52(3) ?
    C1 N1 N2 . . 106.7(2) ?
    C1 N1 Pd1 . . 133.7(2) ?
    N2 N1 Pd1 . . 119.16(19) ?
    C3 N2 N1 . . 110.5(3) ?
    C3 N2 C4 . . 130.2(3) ?
    N1 N2 C4 . . 118.9(2) ?
    C5 N3 Pd1 . . 118.4(2) ?
    C5 N3 H3A . . 111(3) ?
    Pd1 N3 H3A . . 107(3) ?
    C5 N3 H3B . . 106(4) ?
    Pd1 N3 H3B . . 110(4) ?
    H3A N3 H3B . . 103(5) ?
    N1 C1 C2 . . 109.3(3) ?
    N1 C1 C7 . . 122.5(3) ?
    C2 C1 C7 . . 128.1(3) ?
    C3 C2 C1 . . 106.6(3) ?
    C3 C2 H2 . . 126.7 ?
    C1 C2 H2 . . 126.7 ?
    N2 C3 C2 . . 106.9(3) ?
    N2 C3 C6 . . 122.3(3) ?
    C2 C3 C6 . . 130.8(3) ?
    N2 C4 C5 . . 111.1(3) ?
    N2 C4 H4A . . 109.4 ?
    C5 C4 H4A . . 109.4 ?
    N2 C4 H4B . . 109.4 ?
    C5 C4 H4B . . 109.4 ?
    H4A C4 H4B . . 108 ?
    N3 C5 C4 . . 113.2(2) ?
    N3 C5 H5A . . 108.9 ?
    C4 C5 H5A . . 108.9 ?
    N3 C5 H5B . . 108.9 ?
    C4 C5 H5B . . 108.9 ?
    H5A C5 H5B . . 107.7 ?
    C3 C6 H6A . . 109.5 ?
    C3 C6 H6B . . 109.5 ?
    H6A C6 H6B . . 109.5 ?
    C3 C6 H6C . . 109.5 ?
    H6A C6 H6C . . 109.5 ?
    H6B C6 H6C . . 109.5 ?
    C1 C7 H7A . . 109.5 ?
    C1 C7 H7B . . 109.5 ?
    H7A C7 H7B . . 109.5 ?
    C1 C7 H7C . . 109.5 ?
    H7A C7 H7C . . 109.5 ?
    H7B C7 H7C . . 109.5 ?
    Cl4 C8 Cl3 . . 111.3(2) ?
    Cl4 C8 H8A . . 109.4 ?
    Cl3 C8 H8A . . 109.4 ?
    Cl4 C8 H8B . . 109.4 ?
    Cl3 C8 H8B . . 109.4 ?
    H8A C8 H8B . . 108 ?
loop_
    _geom_torsion_atom_site_label_1
    _geom_torsion_atom_site_label_2
    _geom_torsion_atom_site_label_3
    _geom_torsion_atom_site_label_4
    _geom_torsion_site_symmetry_1
    _geom_torsion_site_symmetry_2
    _geom_torsion_site_symmetry_3
    _geom_torsion_site_symmetry_4
    _geom_torsion
    _geom_torsion_publ_flag
    N3 Pd1 N1 C1 . . . . -127.5(3) ?
    Cl1 Pd1 N1 C1 . . . . 57.5(3) ?
    N3 Pd1 N1 N2 . . . . 43.7(2) ?
    Cl1 Pd1 N1 N2 . . . . -131.3(2) ?
    C1 N1 N2 C3 . . . . -0.5(3) ?
    Pd1 N1 N2 C3 . . . . -173.9(2) ?
    C1 N1 N2 C4 . . . . 173.0(3) ?
    Pd1 N1 N2 C4 . . . . -0.4(3) ?
    N1 Pd1 N3 C5 . . . . -39.8(2) ?
    Cl2 Pd1 N3 C5 . . . . 146.4(2) ?
    N2 N1 C1 C2 . . . . 1.0(3) ?
    Pd1 N1 C1 C2 . . . . 172.9(2) ?
    N2 N1 C1 C7 . . . . -175.4(3) ?
    Pd1 N1 C1 C7 . . . . -3.4(5) ?
    N1 C1 C2 C3 . . . . -1.0(4) ?
    C7 C1 C2 C3 . . . . 175.0(3) ?
    N1 N2 C3 C2 . . . . -0.1(4) ?
    C4 N2 C3 C2 . . . . -172.6(3) ?
    N1 N2 C3 C6 . . . . -179.1(3) ?
    C4 N2 C3 C6 . . . . 8.4(5) ?
    C1 C2 C3 N2 . . . . 0.7(4) ?
    C1 C2 C3 C6 . . . . 179.5(4) ?
    C3 N2 C4 C5 . . . . 109.0(4) ?
    N1 N2 C4 C5 . . . . -63.0(3) ?
    Pd1 N3 C5 C4 . . . . -3.9(4) ?
    N2 C4 C5 N3 . . . . 63.1(3) ?
loop_
    _geom_hbond_atom_site_label_D
    _geom_hbond_atom_site_label_H
    _geom_hbond_atom_site_label_A
    _geom_hbond_site_symmetry_A
    _geom_hbond_distance_DH
    _geom_hbond_distance_HA
    _geom_hbond_distance_DA
    _geom_hbond_angle_DHA
    N3 H3B Cl1 4_566 0.87(2) 2.51(4) 3.230(3) 141(5)
    N3 H3B Cl2 4_566 0.87(2) 2.66(5) 3.297(3) 131(5)
    N3 H3A Cl3 . 0.855(19) 2.79(2) 3.631(3) 169(4)
    C4 H4A Cl2 2_645 0.99 2.76 3.720(3) 163.3
    C4 H4A Cl2 2_645 0.99 2.76 3.720(3) 163.3
    C7 H7A Cl1 . 0.98 2.74 3.455(4) 129.7
    C8 H8A Cl2 . 0.99 2.71 3.428(4) 129.5
_iucr_refine_instructions_details
;
TITL mo_12hp_co2_1_0ma in P2(1)/c
CELL  0.71073  11.9415  11.4320  10.5901   90.000   97.087   90.000
ZERR     4.00   0.0011   0.0010   0.0010    0.000    0.002    0.000
LATT   1
SYMM  - X, 1/2 + Y, 1/2 - Z
SFAC  C    H    N    CL   PD
UNIT  32   60   12   16   4
MERG   2
EQIV $1 x,1/2-y,1/2+z
EQIV $2 1-x,-1/2+y,1/2-z
EQIV $3 1-x,-y,-z
HTAB N3 Cl1_$1
HTAB N3 Cl2_$1
HTAB N3 Cl3
HTAB C4 Cl2_$2
HTAB C4 Cl2_$2
HTAB C7 Cl1
HTAB C8 Cl2
dfix 0.87 N3 H3A N3 H3B
FMAP   2
PLAN   20
SIZE     0.26   0.27   0.31
ACTA
BOND   $H
CONF
L.S.   4
TEMP  -173.15
WGHT    0.037800    4.609500
FVAR       0.11463
PD1   5    0.560565    0.158108    0.080787    11.00000    0.01967    0.01323 =
         0.01177    0.00061    0.00431   -0.00021
CL1   4    0.641150    0.161686   -0.106270    11.00000    0.02386    0.03209 =
         0.01625    0.00892    0.00831    0.00838
CL2   4    0.389527    0.222982   -0.018190    11.00000    0.02095    0.01983 =
         0.01517   -0.00050    0.00422    0.00108
CL3   4    0.180319    0.106235    0.194060    11.00000    0.03882    0.04518 =
         0.03145    0.00404    0.01359    0.00253
CL4   4    0.072547    0.142748   -0.066650    11.00000    0.03659    0.02541 =
         0.04422   -0.00167   -0.00501    0.00050
N1    3    0.708366    0.118191    0.183286    11.00000    0.02351    0.01530 =
         0.01414    0.00152    0.00490   -0.00032
N2    3    0.712672    0.028073    0.268273    11.00000    0.02822    0.01376 =
         0.01398    0.00154    0.00148   -0.00237
N3    3    0.484890    0.140236    0.242600    11.00000    0.01842    0.03426 =
         0.01099    0.00091    0.00325    0.00065
C1    1    0.809437    0.169672    0.199591    11.00000    0.02249    0.01769 =
         0.01721    0.00071    0.00421   -0.00017
C2    1    0.878980    0.110919    0.293938    11.00000    0.02587    0.02229 =
         0.02286    0.00233   -0.00198   -0.00065
AFIX  43
H2    2    0.955499    0.128588    0.323341    11.00000   -1.20000
AFIX   0
C3    1    0.815195    0.022066    0.336434    11.00000    0.03334    0.01839 =
         0.01951    0.00152   -0.00306    0.00008
C4    1    0.609589   -0.035731    0.282323    11.00000    0.03341    0.01263 =
         0.01743   -0.00007    0.00604   -0.00520
AFIX  23
H4A   2    0.627081   -0.101462    0.342387    11.00000   -1.20000
H4B   2    0.578229   -0.068807    0.199012    11.00000   -1.20000
AFIX   0
C5    1    0.522414    0.043474    0.331307    11.00000    0.03751    0.01927 =
         0.01786    0.00017    0.01104   -0.00449
AFIX  23
H5A   2    0.455972   -0.004000    0.346254    11.00000   -1.20000
H5B   2    0.554780    0.077126    0.413962    11.00000   -1.20000
AFIX   0
C6    1    0.844922   -0.069960    0.436016    11.00000    0.04910    0.03059 =
         0.03554    0.01405   -0.01385   -0.00791
AFIX 137
H6A   2    0.802996   -0.055631    0.508435    11.00000   -1.50000
H6B   2    0.926103   -0.067087    0.464681    11.00000   -1.50000
H6C   2    0.825076   -0.147251    0.399955    11.00000   -1.50000
AFIX   0
C7    1    0.834779    0.278298    0.129536    11.00000    0.02900    0.02341 =
         0.02932    0.00815    0.00621   -0.00473
AFIX 137
H7A   2    0.822012    0.263594    0.037718    11.00000   -1.50000
H7B   2    0.913683    0.300754    0.153933    11.00000   -1.50000
H7C   2    0.785236    0.341681    0.151079    11.00000   -1.50000
AFIX   0
C8    1    0.163982    0.052449    0.035380    11.00000    0.02885    0.02242 =
         0.03999    0.00094    0.00664    0.00010
AFIX  23
H8A   2    0.238683    0.049064    0.004078    11.00000   -1.20000
H8B   2    0.133050   -0.027948    0.034059    11.00000   -1.20000
AFIX   0
H3A   2    0.413688    0.136737    0.220130    11.00000    0.03293
H3B   2    0.492128    0.203877    0.287184    11.00000    0.06728
HKLF    4
REM  mo_12hp_co2_1_0ma in P2(1)/c
REM R1 =  0.0319 for   3373 Fo > 4sig(Fo)  and  0.0343 for all   3582 data
REM    155 parameters refined using      2 restraints
END
WGHT      0.0378      4.6095
REM Highest difference peak  2.284,  deepest hole -1.122,  1-sigma level  0.121
Q1    1   0.6338  0.1560  0.0783  11.00000  0.05    2.28
Q2    1   0.4876  0.1565  0.0759  11.00000  0.05    1.94
Q3    1   0.7956  0.3546  0.2517  11.00000  0.05    1.22
Q4    1   0.3367  0.3478 -0.0942  11.00000  0.05    0.88
Q5    1   0.4613  0.2106 -0.0105  11.00000  0.05    0.77
Q6    1   0.4379  0.0547  0.4194  11.00000  0.05    0.75
Q7    1   0.3174  0.2144 -0.0162  11.00000  0.05    0.75
Q8    1   0.7160  0.1696 -0.1093  11.00000  0.05    0.69
Q9    1   0.7029  0.1428 -0.1222  11.00000  0.05    0.61
Q10   1   0.4224  0.1565  0.0635  11.00000  0.05    0.55
Q11   1   0.3913  0.0958 -0.0158  11.00000  0.05    0.49
Q12   1   0.1070  0.1024  0.1931  11.00000  0.05    0.48
Q13   1   0.7695  0.1313  0.1741  11.00000  0.05    0.48
Q14   1   0.5727  0.1656 -0.1091  11.00000  0.05    0.45
Q15   1   0.8189  0.2158  0.1628  11.00000  0.05    0.41
Q16   1   0.7246  0.2172  0.1692  11.00000  0.05    0.41
Q17   1   0.2680  0.1031  0.2168  11.00000  0.05    0.39
Q18   1   0.8723  0.3723  0.0581  11.00000  0.05    0.38
Q19   1   0.5007  0.1525  0.1895  11.00000  0.05    0.38
Q20   1   0.6563  0.1436  0.1715  11.00000  0.05    0.37
;
