# Supplementary material for: cis-Dichlorido[2-(3,5-dimethyl-1H-pyrazol-1-yl-κN 2)ethanamine-κN]palladium(II) dichloro­methane monosolvate
Source: Acta Crystallogr Sect E Struct Rep Online. 2012 Jul 21;68(Pt 8):m1103. doi: 10.1107/S1600536812032308 (PMC3414152; doi:10.1107/S1600536812032308)
Supplement: Supplementary file 2 [file e-68-m1103-Isup2.hkl]

#
# h,k,l, Fc-squared, Fo-squared, sigma(Fo-squared) and status flag
#
data_I
_shelx_title ' mo_12hp_co2_1_0ma in P2(1)/c'
_shelx_refln_list_code          4
_shelx_F_calc_maximum      265.30
_exptl_crystal_F_000       792.00
_reflns_d_resolution_high  0.7471
 
loop_
 _symmetry_equiv_pos_as_xyz
 'x, y, z'
 '-x, y+1/2, -z+1/2'
 '-x, -y, -z'
 'x, -y-1/2, z-1/2'
 
_cell_length_a    11.9415
_cell_length_b    11.4320
_cell_length_c    10.5901
_cell_angle_alpha  90.000
_cell_angle_beta   97.087
_cell_angle_gamma  90.000
 
_shelx_F_squared_multiplier     1.000
 
loop_
 _refln_index_h
 _refln_index_k
 _refln_index_l
 _refln_F_squared_calc
 _refln_F_squared_meas
 _refln_F_squared_sigma
 _refln_observed_status
   1   0   0    33142.04    30524.75    365.38 o
   2   0   0     5427.37     4797.39     58.52 o
   3   0   0    20599.50    18435.43    394.69 o
   4   0   0    12407.29    12564.55    170.02 o
   5   0   0     8605.64     7864.25    108.39 o
   6   0   0      952.23      770.93     15.91 o
   7   0   0     1953.82     2064.07     33.90 o
   8   0   0    11529.88    11085.46    153.84 o
   9   0   0       80.50       74.70      6.37 o
  10   0   0     1631.64     1624.28     42.83 o
  11   0   0     6055.17     6079.13     91.69 o
  12   0   0      118.93      229.14     14.18 o
  13   0   0        0.42       42.06      7.81 o
  14   0   0      647.70      657.42     21.41 o
  15   0   0     1279.47     1396.12     40.09 o
   1   1   0     2633.05     2677.73     30.50 o
   2   1   0    13895.17    12395.63    103.40 o
   3   1   0     1541.85     1306.28     12.52 o
   4   1   0     8381.82     8094.30     80.89 o
   5   1   0     4197.18     3811.88     36.79 o
   6   1   0    11924.43    11196.07    108.60 o
   7   1   0     3979.77     3861.50     40.78 o
   8   1   0     1088.89     1038.82     15.09 o
   9   1   0      191.71      178.06      7.04 o
  10   1   0     4625.33     4537.01     49.35 o
  11   1   0     3374.37     3348.76     39.13 o
  12   1   0     8370.00     8816.84     91.18 o
  13   1   0     4782.38     5179.74     57.96 o
  14   1   0      903.33     1004.32     20.41 o
  15   1   0       16.79       16.29      6.35 o
   0   2   0     4328.70     4886.79    133.19 o
   1   2   0     8714.75     9072.87     89.53 o
   2   2   0     6468.97     5883.24     41.52 o
   3   2   0     1402.00     1338.53     11.88 o
   4   2   0     2875.27     2822.84     25.51 o
   5   2   0     2565.85     2537.44     25.57 o
   6   2   0     2780.95     2577.49     26.55 o
   7   2   0        4.25        6.31      2.50 o
   8   2   0      112.07       98.85      4.82 o
   9   2   0      549.65      564.39     11.02 o
  10   2   0      471.13      484.51     11.23 o
  11   2   0      155.36      168.80      8.57 o
  12   2   0       57.89       76.99      6.00 o
  13   2   0       33.60       39.92      6.04 o
  14   2   0       67.42       55.32      6.53 o
  15   2   0       79.77       57.40      7.11 o
   1   3   0      525.70      600.31     25.11 o
   2   3   0    20835.42    19989.23    154.96 o
   3   3   0      920.21      899.76     23.05 o
   4   3   0      738.14      724.95      7.36 o
   5   3   0     1529.75     1408.54     13.71 o
   6   3   0      873.95      818.69     10.40 o
   7   3   0     2670.86     2419.93     25.91 o
   8   3   0        5.86        4.79      2.87 o
   9   3   0      142.72      118.68      8.62 o
  10   3   0      532.54      497.87     11.30 o
  11   3   0     1188.51     1224.45     19.10 o
  12   3   0        5.93        6.74      5.57 o
  13   3   0      452.50      496.23     14.31 o
  14   3   0       25.36       30.14      6.04 o
  15   3   0       97.17       76.07      6.91 o
   0   4   0    31419.34    35942.89    560.96 o
   1   4   0      754.24      763.35     22.07 o
   2   4   0     5307.32     5106.29     52.76 o
   3   4   0     2968.75     2827.75     27.04 o
   4   4   0       31.44       44.62      2.55 o
   5   4   0      287.39      313.93      4.83 o
   6   4   0      828.92      685.95      8.12 o
   7   4   0      234.84      200.36      5.94 o
   8   4   0     7866.57     7595.58     66.78 o
   9   4   0     3177.37     3266.18     33.80 o
  10   4   0     2744.76     2706.92     32.05 o
  11   4   0     1952.49     1962.23     25.76 o
  12   4   0        7.91       18.95      4.54 o
  13   4   0      599.52      679.27     15.29 o
  14   4   0     1706.83     1853.34     27.18 o
  15   4   0      856.69      926.40     19.98 o
   1   5   0     7837.32     8812.77    221.73 o
   2   5   0    28991.45    28617.12    275.41 o
   3   5   0    13827.86    13700.35    165.38 o
   4   5   0    18892.97    19112.87    160.88 o
   5   5   0      567.55      489.45      8.70 o
   6   5   0      842.07      733.20      8.25 o
   7   5   0       19.69       18.65      2.09 o
   8   5   0      126.60      119.69      4.65 o
   9   5   0       87.55       97.34      8.38 o
  10   5   0     2193.30     2205.84     27.29 o
  11   5   0     1231.88     1230.88     18.85 o
  12   5   0     4189.91     4245.11     47.85 o
  13   5   0     3030.33     3075.71     41.03 o
  14   5   0     1982.30     2170.29     32.62 o
   0   6   0    18614.08    20238.95    380.84 o
   1   6   0    13177.50    13897.15    224.02 o
   2   6   0     8799.88     8376.78     94.09 o
   3   6   0        7.10        8.35      1.86 o
   4   6   0      125.46      106.52      3.68 o
   5   6   0       21.93       43.84      3.38 o
   6   6   0     3801.58     3566.54     35.42 o
   7   6   0      531.59      488.19      9.03 o
   8   6   0     5690.23     5722.01     51.21 o
   9   6   0     6109.98     6157.17     62.90 o
  10   6   0     4037.70     4099.26     48.58 o
  11   6   0     2073.27     2092.61     29.05 o
  12   6   0       88.27       93.50      6.20 o
  13   6   0      509.57      591.73     15.64 o
  14   6   0     2316.55     2488.31     35.41 o
   1   7   0     5126.86     5315.01     54.78 o
   2   7   0     3417.82     3371.17     36.02 o
   3   7   0     3176.89     2982.49     31.65 o
   4   7   0     7375.32     7308.24     78.17 o
   5   7   0     1065.86     1044.56     15.86 o
   6   7   0       33.73       22.64      2.93 o
   7   7   0     2306.18     2195.12     26.43 o
   8   7   0      276.73      246.19     10.31 o
   9   7   0      175.10      142.62      9.77 o
  10   7   0       21.98       22.11      5.33 o
  11   7   0      719.54      732.96     18.14 o
  12   7   0     2365.44     2461.00     33.07 o
  13   7   0      565.79      612.89     18.17 o
  14   7   0      174.21      200.50     12.96 o
   0   8   0      556.20      839.50     57.08 o
   1   8   0      563.95      614.10     12.38 o
   2   8   0        5.26       36.48      9.14 o
   3   8   0       13.16       25.39      2.72 o
   4   8   0        3.25        2.63      3.74 o
   5   8   0      202.94      182.36      9.89 o
   6   8   0      167.46      135.70      6.75 o
   7   8   0       85.71       84.41      5.27 o
   8   8   0       35.77       27.47      4.49 o
   9   8   0      435.30      427.44     12.27 o
  10   8   0      439.05      434.71     13.92 o
  11   8   0        1.22       -1.52      5.03 o
  12   8   0        6.03        5.80      5.68 o
  13   8   0       27.89       19.30      6.59 o
   1   9   0      758.08     1003.36     28.10 o
   2   9   0     1617.21     1699.12     66.46 o
   3   9   0        8.77       28.92      8.37 o
   4   9   0     3147.38     3318.84     54.61 o
   5   9   0      117.75      106.81     11.60 o
   6   9   0     1378.78     1267.71     27.18 o
   7   9   0      630.26      515.01     17.36 o
   8   9   0      117.13       87.84      6.48 o
   9   9   0        6.39        8.69      5.69 o
  10   9   0      310.93      319.90     14.59 o
  11   9   0       91.08       73.66      8.28 o
  12   9   0     1273.38     1283.02     29.56 o
   0  10   0    10206.56    10571.04    231.36 o
   1  10   0     5130.17     5360.97    105.88 o
   2  10   0     5468.97     5625.99     86.11 o
   3  10   0      133.94      175.57     18.17 o
   4  10   0       18.66       18.06      5.43 o
   5  10   0       34.90       42.05      6.41 o
   6  10   0     2124.75     2026.70     38.74 o
   7  10   0      369.70      333.78     15.16 o
   8  10   0     2009.50     1880.50     38.90 o
   9  10   0     1344.30     1267.55     36.30 o
  10  10   0     2022.29     2011.23     36.60 o
  11  10   0      594.18      534.67     17.45 o
   1  11   0      917.14      944.10     79.20 o
   2  11   0     6230.73     6355.88     97.48 o
   3  11   0     5051.19     5010.12     82.52 o
   4  11   0     7005.39     6945.49    119.48 o
   5  11   0     1461.12     1434.18     30.00 o
   6  11   0      107.90      111.84     15.96 o
   7  11   0      479.01      443.37     16.91 o
   8  11   0      234.43      236.86     14.62 o
   9  11   0        8.14       15.77      8.87 o
  10  11   0      548.01      520.07     24.45 o
   0  12   0     1098.40     1266.41     44.14 o
   1  12   0     2072.27     2106.70     46.04 o
   2  12   0      968.75     1049.41     23.63 o
   3  12   0      205.22      235.55     22.33 o
   4  12   0        3.04       -2.75      5.66 o
   5  12   0      423.32      427.17     16.11 o
   6  12   0      339.98      284.42     14.24 o
   7  12   0      656.76      603.12     21.07 o
   8  12   0     1512.28     1457.72     39.24 o
   9  12   0     2945.23     2804.40     63.47 o
   1  13   0     1009.66     1052.84     75.35 o
   2  13   0      307.42      334.03     17.48 o
   3  13   0     1293.37     1299.17     33.07 o
   4  13   0      100.93       77.93      9.64 o
   5  13   0      205.78      198.56     14.73 o
   6  13   0        0.25       -6.19      6.19 o
   7  13   0       12.92        0.36     11.04 o
   8  13   0       32.41       36.45      9.64 o
   0  14   0      233.70      500.78     30.44 o
   2  14   0      794.41      880.64     89.81 o
   3  14   0        9.25       17.20      8.02 o
   4  14   0       90.94       58.24      9.64 o
   5  14   0       14.27       20.53     11.80 o
   6  14   0      534.10      517.92     39.96 o
   1  15   0      109.93       86.76     10.76 o
   2  15   0      317.54      290.50     18.02 o
 -15   1   1      206.88      233.23     11.61 o
 -14   1   1      147.05      128.08      7.35 o
 -13   1   1      495.59      566.43     14.44 o
 -12   1   1        5.16        3.39      4.89 o
 -11   1   1      943.56      956.68     16.54 o
 -10   1   1     2569.20     2562.76     31.10 o
  -9   1   1     1868.68     1860.31     23.59 o
  -8   1   1     4476.06     4601.84     45.73 o
  -7   1   1      759.81      676.26     14.57 o
  -6   1   1      113.01       89.52      4.77 o
  -5   1   1     1763.74     1539.88     15.89 o
  -4   1   1     1066.38      885.72      9.23 o
  -3   1   1     2076.43     1633.65     14.48 o
  -2   1   1     8403.72     7817.58     62.26 o
  -1   1   1    13762.11    12770.05    181.24 o
   0   1   1    20391.77    20148.75    232.24 o
   1   1   1        8.61       13.25      1.92 o
   2   1   1       98.21      138.26      5.15 o
   3   1   1     2623.75     2703.41     27.47 o
   4   1   1      557.29      495.99      9.02 o
   5   1   1     7467.15     6963.09     68.37 o
   6   1   1     9531.76     9513.55     93.10 o
   7   1   1       79.71       84.17      4.77 o
   8   1   1     1628.77     1534.47     19.80 o
   9   1   1       16.08       15.02      3.55 o
  10   1   1      329.74      317.62     10.21 o
  11   1   1      873.35      839.43     15.61 o
  12   1   1       15.90       14.71      4.65 o
  13   1   1      517.10      516.80     14.30 o
  14   1   1      831.60      944.25     19.75 o
  15   1   1      544.64      585.08     18.32 o
 -15   2   1      607.98      719.37     18.00 o
 -14   2   1      707.04      796.32     18.20 o
 -13   2   1     6135.29     6522.90     70.78 o
 -12   2   1     4277.47     4556.98     51.50 o
 -11   2   1      569.87      629.85     13.52 o
 -10   2   1     3803.16     3671.35     41.40 o
  -9   2   1     1298.25     1199.53     16.34 o
  -8   2   1     7032.51     6802.38     65.19 o
  -7   2   1    11887.06    11854.69    108.98 o
  -6   2   1     4276.50     3807.60     34.77 o
  -5   2   1     3873.22     3323.79     30.20 o
  -4   2   1     2399.90     2013.58     18.92 o
  -3   2   1     4541.36     4415.44     37.98 o
  -2   2   1    24233.59    23499.31    232.72 o
  -1   2   1      872.10      779.60     10.18 o
   0   2   1    23390.19    23036.20    215.71 o
   1   2   1     9135.17    10442.05    119.89 o
   2   2   1    31090.20    31222.69    389.54 o
   3   2   1    35794.09    33285.26    253.42 o
   4   2   1    26634.03    24543.07    213.75 o
   5   2   1     1636.82     1768.25     19.96 o
   6   2   1     7205.59     6945.70     68.99 o
   7   2   1     1070.67      992.80     14.07 o
   8   2   1     2318.99     2183.00     25.95 o
   9   2   1       21.53       20.30      3.37 o
  10   2   1     2376.04     2423.87     29.70 o
  11   2   1     3105.88     3263.72     38.45 o
  12   2   1     5376.43     5443.72     65.02 o
  13   2   1     1141.62     1178.19     21.52 o
  14   2   1     1153.54     1296.56     23.66 o
  15   2   1       29.13       36.04      6.02 o
 -15   3   1       70.63       74.94      7.44 o
 -14   3   1      185.35      160.22     10.16 o
 -13   3   1      606.61      690.97     16.54 o
 -12   3   1      904.93      900.77     18.17 o
 -11   3   1     6789.22     6988.06     73.26 o
 -10   3   1     8661.70     8630.38     87.88 o
  -9   3   1     6133.58     5886.18     57.86 o
  -8   3   1     6236.58     6154.43     59.48 o
  -7   3   1      354.61      398.15      7.58 o
  -6   3   1      550.24      484.00      7.57 o
  -5   3   1     1744.21     1609.99     16.16 o
  -4   3   1      100.33      125.73      3.42 o
  -3   3   1     4213.79     4219.91     30.33 o
  -2   3   1    11877.73    11606.60    179.31 o
  -1   3   1    15540.92    14347.79    197.95 o
   0   3   1    70383.83    73971.38    649.35 o
   1   3   1    27517.35    31096.51    301.42 o
   2   3   1    12648.04    12713.55    117.53 o
   3   3   1     3465.80     3319.70     29.56 o
   4   3   1     5357.06     4886.16     38.64 o
   5   3   1    15716.01    15145.17    123.60 o
   6   3   1    15870.59    14984.27    132.30 o
   7   3   1      908.30      862.66     11.96 o
   8   3   1     5747.05     5566.11     52.84 o
   9   3   1      118.91      109.40      5.13 o
  10   3   1       76.27      100.67      5.85 o
  11   3   1      265.91      253.17      9.47 o
  12   3   1       36.97       32.56      4.68 o
  13   3   1      918.90      989.97     17.90 o
  14   3   1     2587.25     2826.27     36.27 o
  15   3   1     1688.82     1796.46     27.42 o
 -15   4   1      122.25      117.58      8.32 o
 -14   4   1      533.65      555.04     15.37 o
 -13   4   1     1614.99     1761.08     25.43 o
 -12   4   1     3732.80     4052.79     50.88 o
 -11   4   1     2752.59     2790.68     37.03 o
 -10   4   1      447.95      445.09     10.32 o
  -9   4   1     1553.03     1448.60     18.83 o
  -8   4   1     2790.25     2786.53     27.91 o
  -7   4   1     9411.94     8925.45     72.09 o
  -6   4   1    10081.31     9553.22     76.33 o
  -5   4   1     5102.54     5068.29     41.54 o
  -4   4   1     5503.65     5245.55     39.79 o
  -3   4   1      470.71      495.57      4.92 o
  -2   4   1      200.08      226.91      3.23 o
  -1   4   1      371.96      345.42      4.68 o
   0   4   1      143.68      175.76      3.64 o
   1   4   1     8622.26     8563.88     82.07 o
   2   4   1    17178.36    17035.30    179.73 o
   3   4   1     4257.73     4046.46     35.22 o
   4   4   1    10516.67     9864.97     88.91 o
   5   4   1      731.93      543.27      6.60 o
   6   4   1      209.14      188.39      5.32 o
   7   4   1      318.55      323.61      6.42 o
   8   4   1        4.01       -0.43      2.62 o
   9   4   1      907.77      860.19     14.18 o
  10   4   1     1807.20     1869.74     24.27 o
  11   4   1     1394.36     1413.46     20.79 o
  12   4   1     4233.29     4249.29     47.98 o
  13   4   1     1242.78     1291.84     20.97 o
  14   4   1      215.00      254.53     11.05 o
  15   4   1        0.05       14.32      5.72 o
 -15   5   1      102.12       96.68      8.13 o
 -14   5   1        0.24       -4.90      4.90 o
 -13   5   1       24.51       13.18      5.33 o
 -12   5   1      662.45      726.90     16.06 o
 -11   5   1        1.31        6.32      3.84 o
 -10   5   1       38.63       33.21      3.93 o
  -9   5   1     1299.52     1310.04     16.23 o
  -8   5   1       43.98       43.26      3.06 o
  -7   5   1      347.01      333.81      8.89 o
  -6   5   1     1573.13     1473.51     13.80 o
  -5   5   1      397.73      342.92      4.89 o
  -4   5   1      752.59      700.55      6.81 o
  -3   5   1      876.98      850.58      8.79 o
  -2   5   1      807.49      835.79     11.99 o
  -1   5   1     8791.75     8864.82    110.58 o
   0   5   1     1803.81     1740.81     24.37 o
   1   5   1     1371.58     1386.62     19.74 o
   2   5   1     1319.49     1299.49     14.77 o
   3   5   1      190.93      199.15      7.28 o
   4   5   1     9124.72     9124.43     77.34 o
   5   5   1     1265.05     1192.69     15.45 o
   6   5   1      117.00      108.45      4.86 o
   7   5   1     1513.58     1412.74     14.92 o
   8   5   1      584.36      445.67      9.70 o
   9   5   1       74.20       48.36      4.21 o
  10   5   1      523.43      488.18     10.83 o
  11   5   1        0.09       -3.40      3.40 o
  12   5   1        0.06       -1.69      3.90 o
  13   5   1      123.24      111.53      7.17 o
  14   5   1        1.62       -4.91      4.91 o
 -14   6   1      120.26       93.68      7.40 o
 -13   6   1      157.08      125.75      7.41 o
 -12   6   1       55.83       43.68      5.24 o
 -11   6   1      138.16      139.07      8.66 o
 -10   6   1       33.29       27.63      5.42 o
  -9   6   1       86.80       75.73      4.73 o
  -8   6   1      134.47      108.74      4.73 o
  -7   6   1      345.89      310.03      7.84 o
  -6   6   1        7.98        9.05      1.56 o
  -5   6   1      562.08      520.59      6.72 o
  -4   6   1     5825.16     5793.90     78.84 o
  -3   6   1        4.22      214.62     18.27 o
  -2   6   1     5945.75     6186.09    105.96 o
  -1   6   1      238.87      240.27     12.04 o
   0   6   1     2414.17     2488.70     75.14 o
   1   6   1     2713.42     3353.49     51.04 o
   2   6   1     6023.80     6721.55    103.86 o
   3   6   1     3278.87     2978.11     30.16 o
   4   6   1     2056.45     2011.19     36.75 o
   5   6   1      494.51      426.82      7.89 o
   6   6   1      249.27      232.13      6.87 o
   7   6   1      831.55      753.98     12.57 o
   8   6   1      890.07      722.16     14.51 o
   9   6   1       39.05       33.24      4.69 o
  10   6   1        0.69       -0.86      3.09 o
  11   6   1       76.94       62.67      5.22 o
  12   6   1       58.72       40.11      5.61 o
  13   6   1        1.40       -4.37      4.37 o
  14   6   1      544.68      629.82     17.93 o
 -14   7   1      686.62      691.20     16.35 o
 -13   7   1       18.03       18.91      5.03 o
 -12   7   1      225.44      229.40      9.79 o
 -11   7   1     3549.98     3686.75     42.56 o
 -10   7   1     4783.48     4855.09     52.72 o
  -9   7   1     6956.46     6657.37     63.37 o
  -8   7   1     6624.68     6580.26     68.18 o
  -7   7   1       13.86       21.63      3.43 o
  -6   7   1       32.63       23.24      3.84 o
  -5   7   1     3518.64     3388.43     40.57 o
  -4   7   1     1154.48     1150.02     16.71 o
  -3   7   1     3087.07     3074.53     35.91 o
  -2   7   1     2709.81     3066.03     94.17 o
  -1   7   1     3084.21     3366.09     63.09 o
   0   7   1     9526.67    10034.22    125.72 o
   2   7   1     4937.92     4890.74     64.01 o
   3   7   1       15.25       26.79      1.96 o
   4   7   1      383.13      352.23      5.97 o
   5   7   1      649.94      657.89     15.65 o
   6   7   1     4126.75     4000.41     43.38 o
   7   7   1     1949.58     1774.97     24.55 o
   8   7   1     3686.32     3455.23     47.30 o
   9   7   1      365.33      313.88     12.17 o
  10   7   1     1841.72     1758.71     29.56 o
  11   7   1       39.95       19.03      5.53 o
  12   7   1      570.91      559.28     16.94 o
  13   7   1      711.52      724.48     19.80 o
 -13   8   1     1525.84     1565.41     29.84 o
 -12   8   1     1785.70     1893.95     36.25 o
 -11   8   1      301.17      308.04     11.99 o
 -10   8   1       89.01       67.84      6.17 o
  -9   8   1      798.99      878.28     16.95 o
  -8   8   1      883.66      854.60     15.77 o
  -7   8   1     3156.50     2935.50     36.86 o
  -6   8   1     1620.55     1614.03     26.62 o
  -5   8   1      857.66      796.77     16.24 o
  -4   8   1     4704.08     4625.51     55.86 o
  -3   8   1     2882.90     3221.93     42.27 o
  -2   8   1     6000.48     6187.12     62.17 o
  -1   8   1       37.50      118.82     11.14 o
   0   8   1     1033.92     1058.95     20.52 o
   1   8   1    12660.22    13554.43    168.82 o
   2   8   1    21508.39    22011.80    242.25 o
   3   8   1    15352.80    15390.40    246.49 o
   4   8   1    17988.63    17768.34    201.81 o
   5   8   1      634.38      582.54     13.66 o
   6   8   1        0.52        5.88      3.33 o
   7   8   1     1531.94     1457.17     23.90 o
   8   8   1     1648.22     1469.90     24.92 o
   9   8   1      522.67      520.50     14.79 o
  10   8   1     1161.12     1215.17     23.54 o
  11   8   1      547.93      535.45     16.15 o
  12   8   1     2137.50     2139.65     35.98 o
  13   8   1      883.91      924.35     22.52 o
 -12   9   1      225.96      237.68     14.03 o
 -11   9   1     2835.73     2901.13     52.73 o
 -10   9   1     3885.35     3918.04     56.35 o
  -9   9   1     7450.55     7383.32     96.16 o
  -8   9   1     3692.60     3575.45     62.62 o
  -7   9   1        2.36        9.46      7.10 o
  -6   9   1        7.26       -1.73      5.33 o
  -5   9   1     1116.91     1028.43     23.28 o
  -4   9   1     5233.32     5181.43     81.29 o
  -3   9   1     2890.13     2900.47     48.20 o
  -2   9   1     1454.35     1510.90     28.48 o
  -1   9   1     3893.02     3857.69     92.93 o
   0   9   1     4031.89     4021.91     56.77 o
   1   9   1      683.85      741.44     17.85 o
   2   9   1     2148.94     2124.59     31.63 o
   3   9   1        4.27       21.14      5.23 o
   4   9   1     3849.91     3677.71     50.08 o
   5   9   1     1370.25     1326.03     22.98 o
   6   9   1     1218.80     1231.00     20.32 o
   7   9   1     4718.95     4509.64     75.25 o
   8   9   1     2696.06     2540.87     37.10 o
   9   9   1     1437.30     1394.32     25.04 o
  10   9   1     2856.16     2861.85     42.65 o
  11   9   1       97.28       85.01      7.48 o
  12   9   1      375.01      384.34     14.92 o
 -12  10   1      268.12      270.86     13.70 o
 -11  10   1      205.93      212.36     19.10 o
 -10  10   1      230.32      214.08     15.18 o
  -9  10   1       56.08       47.65      8.89 o
  -8  10   1      165.31      184.79     13.56 o
  -7  10   1      138.16      138.11     10.61 o
  -6  10   1      335.21      299.25     13.91 o
  -5  10   1     1035.97      988.76     23.28 o
  -4  10   1     1979.94     1848.91     34.77 o
  -3  10   1     2633.21     2632.96     44.99 o
  -2  10   1       77.76      114.82     15.99 o
  -1  10   1     1459.54     1496.46     29.83 o
   0  10   1        6.51       39.58     10.65 o
   1  10   1     3612.24     3547.17     62.07 o
   2  10   1     3885.58     3857.04     60.31 o
   3  10   1     4910.62     4819.12     69.96 o
   4  10   1      975.37      980.07     23.10 o
   5  10   1      105.95       89.12      7.87 o
   6  10   1      873.68      778.02     24.38 o
   7  10   1       31.84       30.96      8.22 o
   8  10   1      244.08      211.55     11.11 o
   9  10   1      224.70      214.68     12.08 o
  10  10   1        6.75        7.65      5.87 o
  11  10   1      139.80      120.78      9.31 o
 -11  11   1        1.33        3.04      9.69 o
 -10  11   1      187.86      186.63     16.82 o
  -9  11   1      141.10      138.55     11.74 o
  -8  11   1        0.03       13.42      7.58 o
  -7  11   1       15.39       14.77      8.36 o
  -6  11   1      942.68      855.13     31.68 o
  -5  11   1        6.84       -3.38      7.63 o
  -4  11   1      743.77      650.92     23.63 o
  -3  11   1        0.69       12.33      5.50 o
  -2  11   1      588.81      715.24     46.60 o
  -1  11   1      184.95      369.88     25.88 o
   0  11   1     1113.74     1286.13     54.55 o
   1  11   1       81.26      262.87     17.82 o
   2  11   1       79.84      112.10     16.45 o
   3  11   1      478.26      588.89     38.79 o
   4  11   1      175.03      158.51     20.58 o
   5  11   1      199.10      219.32     26.64 o
   6  11   1      614.66      558.41     21.35 o
   7  11   1       46.13       45.13      9.10 o
   8  11   1        0.26       -7.48      7.48 o
   9  11   1      480.83      448.61     21.99 o
  10  11   1        3.20       -8.33      8.33 o
  -9  12   1      633.24      599.57     22.12 o
  -8  12   1      125.12       85.29     14.16 o
  -7  12   1     1504.36     1424.23     32.38 o
  -6  12   1     2378.75     2171.94     42.34 o
  -5  12   1      461.81      409.48     16.23 o
  -4  12   1      898.62      958.56     45.65 o
  -3  12   1        9.22       22.74      6.11 o
  -2  12   1      141.64      132.44      8.95 o
  -1  12   1     1042.17     1067.83     26.00 o
   0  12   1      225.79      262.01     19.03 o
   1  12   1     1166.21     1347.85    109.21 o
   2  12   1     2373.04     2652.37    146.12 o
   4  12   1     2792.33     2740.92     61.27 o
   5  12   1      339.66      290.24     16.09 o
   6  12   1      342.00      296.36     17.50 o
   7  12   1      173.58      133.63     12.24 o
   8  12   1       30.70       16.16      8.96 o
   9  12   1      430.89      384.27     21.35 o
  -8  13   1      554.82      557.67     22.47 o
  -7  13   1        6.48       14.04      7.58 o
  -6  13   1     1023.93      948.35     25.33 o
  -5  13   1       20.16       21.05      6.93 o
  -4  13   1      283.53      250.79     13.73 o
  -3  13   1      540.02      621.47     24.73 o
  -2  13   1     2305.58     2407.33     74.58 o
  -1  13   1     3414.58     3702.29    164.39 o
   0  13   1     5296.24     5708.85    105.98 o
   1  13   1     3279.48     3369.25    171.24 o
   2  13   1     2101.40     2136.35     46.67 o
   3  13   1      380.03      399.63     18.65 o
   4  13   1     2238.78     2147.31     47.75 o
   5  13   1     2300.91     2184.94     49.06 o
   6  13   1     2491.37     2430.88     54.15 o
   7  13   1     1028.13      987.54     42.24 o
   8  13   1      826.57      762.11     31.20 o
  -6  14   1     2331.23     2141.22     50.32 o
  -5  14   1     2164.68     2054.56     48.16 o
  -4  14   1      933.00      901.53     27.97 o
  -3  14   1      425.09      370.28     18.81 o
  -2  14   1      191.32      204.82     15.81 o
  -1  14   1        0.05       24.88      9.13 o
   0  14   1      307.06      391.55     19.28 o
   1  14   1      950.94      906.39     77.63 o
   2  14   1     1717.64     1608.08     62.03 o
   3  14   1     2915.30     2826.74     59.62 o
   4  14   1     2008.53     1953.41     45.28 o
   5  14   1      521.45      486.98     21.55 o
   6  14   1      214.87      240.60     17.54 o
  -2  15   1      979.68     1024.31     30.37 o
  -1  15   1     2199.27     2155.95     49.43 o
   0  15   1     1290.36     1401.97     37.03 o
   1  15   1     1028.72     1177.69     33.01 o
   2  15   1        0.13       14.46     10.65 o
 -15   0   2      107.46      107.17     10.38 o
 -14   0   2      493.86      581.67     20.33 o
 -13   0   2     5077.02     5683.38     89.22 o
 -12   0   2      412.10      419.71     17.29 o
 -11   0   2     3606.90     3813.47     61.89 o
 -10   0   2    10614.62    10922.73    191.24 o
  -9   0   2     9512.03     9694.50    122.47 o
  -8   0   2     1118.86      965.46     18.79 o
  -7   0   2       32.85       23.09      4.90 o
  -6   0   2        0.34        7.47      8.35 o
  -5   0   2    17397.11    16103.57    229.70 o
  -4   0   2      304.69      340.67      8.04 o
  -3   0   2     5599.26     4817.21     52.64 o
  -2   0   2    28208.65    28331.64    300.63 o
  -1   0   2     1879.94     1958.45     24.00 o
   0   0   2     2731.23     2590.50     41.08 o
   1   0   2     3989.27     4232.23     66.13 o
   2   0   2     2480.44     2622.92     43.06 o
   3   0   2    24073.30    23673.51    319.31 o
   4   0   2    18716.52    18375.09    246.85 o
   5   0   2    50530.22    47234.89    639.95 o
   6   0   2    33142.09    32642.23    439.57 o
   7   0   2     1400.02     1361.38     25.13 o
   8   0   2      467.00      443.38     13.26 o
   9   0   2      786.95      661.08     21.59 o
  10   0   2       32.92       12.76      6.05 o
  11   0   2     1755.57     1776.05     35.03 o
  12   0   2      396.26      438.47     17.05 o
  13   0   2      169.21      204.09     13.07 o
  14   0   2     2574.25     2794.94     62.09 o
  15   0   2      840.78      904.91     31.95 o
 -15   1   2      788.79      965.20     20.95 o
 -14   1   2      175.83      212.12     10.81 o
 -13   1   2     1037.67     1132.56     20.02 o
 -12   1   2     2831.49     2947.52     36.48 o
 -11   1   2      585.00      589.22     13.19 o
 -10   1   2       52.89       60.94      4.70 o
  -9   1   2     3098.04     3121.68     33.67 o
  -8   1   2    15629.87    15082.14    131.20 o
  -7   1   2    33706.93    31749.37    270.34 o
  -6   1   2     6917.50     6753.19     56.11 o
  -5   1   2     9309.37     8685.95     70.65 o
  -4   1   2     1879.55     1507.25     14.22 o
  -3   1   2    16035.90    15667.49    124.31 o
  -2   1   2      488.23      451.91      5.31 o
  -1   1   2    10514.40    10854.49    113.37 o
   0   1   2     8293.04     8226.54     63.00 o
   1   1   2     1885.82     1619.66     14.55 o
   2   1   2     4108.27     4036.66     36.51 o
   3   1   2    16937.38    16689.33    145.67 o
   4   1   2    16156.97    14772.18    141.25 o
   5   1   2       20.19       39.06      4.39 o
   6   1   2     1109.92     1071.28     15.64 o
   7   1   2     2624.51     2716.37     30.36 o
   8   1   2     4008.64     3910.45     42.23 o
   9   1   2     1675.37     1654.64     21.87 o
  10   1   2     3163.89     3200.51     37.19 o
  11   1   2     2911.65     2993.61     36.12 o
  12   1   2     2150.52     2239.32     29.51 o
  13   1   2       67.01       62.83      6.03 o
  14   1   2       57.78       57.17      6.43 o
  15   1   2      692.98      770.26     20.66 o
 -15   2   2      287.87      302.39     13.29 o
 -14   2   2      453.77      488.01     14.66 o
 -13   2   2      222.20      221.90     10.50 o
 -12   2   2      659.26      707.33     15.13 o
 -11   2   2      603.83      596.71     12.48 o
 -10   2   2      242.59      185.89      7.69 o
  -9   2   2       91.42       81.62      4.66 o
  -8   2   2      425.52      390.68      8.75 o
  -7   2   2      346.28      322.19      7.29 o
  -6   2   2      201.33      232.84      5.32 o
  -5   2   2        0.66       23.49      1.84 o
  -4   2   2     3012.38     2940.00     25.39 o
  -3   2   2      229.26      189.50      3.71 o
  -2   2   2       28.19       19.95      1.96 o
  -1   2   2    30914.60    32672.58    432.02 o
   0   2   2    15468.46    15840.82    182.01 o
   1   2   2      255.64      284.62      9.64 o
   2   2   2     2226.78     2385.94     24.60 o
   3   2   2     8575.68     9192.05     77.06 o
   4   2   2    15300.46    15186.79    133.20 o
   5   2   2     5000.80     4319.82     40.52 o
   6   2   2     4832.89     4773.84     45.03 o
   7   2   2     1747.36     1784.57     20.10 o
   8   2   2      230.79      221.69      7.67 o
   9   2   2     1417.49     1290.46     18.31 o
  10   2   2       92.56       67.01      5.03 o
  11   2   2       20.61       12.30      4.94 o
  12   2   2       50.83       32.53      5.04 o
  13   2   2       46.10       39.15      5.12 o
  14   2   2       70.07       62.74      5.99 o
  15   2   2      168.57      160.13      9.14 o
 -15   3   2      645.29      721.84     20.10 o
 -14   3   2        1.69       -4.75      4.75 o
 -13   3   2      113.30      102.70      7.62 o
 -12   3   2        7.88       -4.31      4.31 o
 -11   3   2      545.80      538.05     12.04 o
 -10   3   2      119.16      111.65      5.74 o
  -9   3   2       84.79       81.13      4.75 o
  -8   3   2       19.69       11.49      2.89 o
  -7   3   2      188.50      181.50      5.80 o
  -6   3   2     2762.44     2689.31     30.48 o
  -5   3   2      483.14      415.69      6.63 o
  -4   3   2     5419.38     5220.42     45.35 o
  -3   3   2      920.64      940.09      9.52 o
  -2   3   2     9550.63    10840.79    126.84 o
  -1   3   2      292.85      396.68     11.74 o
   0   3   2      925.09      809.97     13.95 o
   1   3   2     1599.82     1464.78     20.21 o
   2   3   2     2289.39     2752.04     56.32 o
   3   3   2     2513.48     2611.35     47.73 o
   4   3   2     3183.70     3083.96     26.99 o
   5   3   2     1712.55     1578.91     16.98 o
   6   3   2     1297.73     1265.37     13.83 o
   7   3   2     1524.96     1493.03     17.59 o
   8   3   2      687.04      641.96     10.69 o
   9   3   2       12.71        7.85      3.08 o
  10   3   2      146.75      125.98      5.98 o
  11   3   2       93.08       72.48      5.73 o
  12   3   2        0.06       -3.84      3.84 o
  13   3   2      175.58      155.68      7.78 o
  14   3   2       51.83       30.73      5.58 o
  15   3   2      113.69      113.14      7.64 o
 -15   4   2       28.78       21.84      5.90 o
 -14   4   2      176.01      159.12     10.32 o
 -13   4   2      824.97      895.83     20.96 o
 -12   4   2      174.92      163.70      8.26 o
 -11   4   2     2230.73     2269.41     27.65 o
 -10   4   2     5109.66     5347.73     54.07 o
  -9   4   2     7291.93     7253.10     65.06 o
  -8   4   2     1536.46     1505.57     17.53 o
  -7   4   2       13.60       29.55      2.89 o
  -6   4   2      238.74      211.46      5.59 o
  -5   4   2    21168.18    19565.35    152.48 o
  -4   4   2     2330.06     2207.90     18.17 o
  -3   4   2     1623.30     1480.18     15.59 o
  -2   4   2     7262.08     7396.05    117.90 o
  -1   4   2      556.03      641.78      9.96 o
   0   4   2        4.63       15.51      4.48 o
   1   4   2       30.23       76.89      5.72 o
   2   4   2      356.35      273.01      6.92 o
   3   4   2     6070.05     6180.57     55.60 o
   5   4   2     7633.37     7420.99     84.95 o
   6   4   2    12155.05    11803.47     97.49 o
   7   4   2     1635.61     1655.07     17.16 o
   8   4   2     2835.92     2756.35     31.43 o
   9   4   2        7.78        1.60      4.20 o
  10   4   2      331.52      270.30      9.00 o
  11   4   2      296.96      288.28     10.32 o
  12   4   2      394.72      437.78     11.93 o
  13   4   2      849.76      906.27     17.12 o
  14   4   2     2076.61     2284.79     31.28 o
 -15   5   2      941.60     1162.49     22.62 o
 -14   5   2      509.51      585.90     15.61 o
 -13   5   2      838.65      932.28     18.80 o
 -12   5   2      100.08      103.04      6.45 o
 -11   5   2        0.37        4.76      3.89 o
 -10   5   2       27.50       41.46      3.93 o
  -9   5   2     5256.09     5228.62     45.40 o
  -8   5   2     4352.80     4035.90     35.60 o
  -7   5   2    15168.16    14820.49    117.37 o
  -6   5   2     7852.00     8019.38     64.76 o
  -5   5   2     3536.46     3320.83     29.93 o
  -4   5   2     1443.12     1294.50     12.34 o
  -3   5   2      710.12      753.04      8.18 o
  -2   5   2      357.46      354.69      7.41 o
  -1   5   2     4961.29     5041.16     49.91 o
   0   5   2     3965.00     3879.44     42.64 o
   1   5   2    28904.59    28859.88    331.96 o
   2   5   2    19809.25    20805.28    273.97 o
   3   5   2    14813.92    15381.91    284.31 o
   4   5   2    21235.98    21030.04    183.82 o
   5   5   2       78.42      100.05      6.86 o
   6   5   2       91.21       69.97      4.51 o
   7   5   2     5103.12     4975.32     57.30 o
   8   5   2     6542.16     6463.05     65.37 o
   9   5   2     2458.93     2414.26     28.75 o
  10   5   2      501.96      470.11     11.44 o
  11   5   2      387.59      371.61     10.31 o
  12   5   2     1164.38     1216.29     19.39 o
  13   5   2        2.72        0.93      4.34 o
  14   5   2      309.93      373.60     12.81 o
 -14   6   2       11.66        7.42      5.15 o
 -13   6   2      216.67      213.01     10.06 o
 -12   6   2      836.43      934.04     16.95 o
 -11   6   2     4693.69     4930.52     54.51 o
 -10   6   2     5438.96     5627.38     55.38 o
  -9   6   2     8360.18     8031.64     75.29 o
  -8   6   2     3101.34     2970.01     31.17 o
  -7   6   2      286.74      290.48      6.18 o
  -6   6   2     1706.47     1659.77     14.33 o
  -5   6   2    11051.23    10791.78     84.47 o
  -4   6   2     9395.41     8961.97     88.27 o
  -3   6   2     9633.27     9195.57     72.53 o
  -2   6   2     1996.32     2399.67     30.53 o
  -1   6   2     2590.77     2504.65     26.28 o
   0   6   2     2254.55     2050.40     22.12 o
   1   6   2        8.94      130.90     12.94 o
   2   6   2     1763.19     1800.74     30.57 o
   3   6   2     3677.87     3901.34     49.00 o
   4   6   2     8380.84     8349.13     81.90 o
   5   6   2     9425.16     8747.95     85.11 o
   6   6   2     9314.67     8993.39     88.07 o
   7   6   2     4110.47     3996.37     47.67 o
   8   6   2     2266.57     2196.47     30.00 o
   9   6   2       18.29        9.59      4.44 o
  10   6   2       59.39       39.95      5.68 o
  11   6   2      380.31      376.61     12.35 o
  12   6   2      876.84      872.70     21.06 o
  13   6   2     1251.82     1306.18     21.99 o
  14   6   2     1911.83     2051.21     37.02 o
 -14   7   2      333.55      376.67     12.87 o
 -13   7   2      392.55      395.24     12.47 o
 -12   7   2        3.83       -3.04      3.88 o
 -11   7   2      144.46      133.30      7.64 o
 -10   7   2       82.03       76.41      4.91 o
  -9   7   2     2520.68     2440.10     27.35 o
  -8   7   2     1316.51     1276.69     16.58 o
  -7   7   2      432.93      419.01      8.18 o
  -6   7   2     5941.20     5678.25     58.24 o
  -5   7   2     1679.28     1708.73     18.40 o
  -4   7   2       11.63       35.48      6.23 o
  -3   7   2     1538.24     1469.51     17.73 o
  -2   7   2       26.57       34.02      2.95 o
  -1   7   2     1801.17     1730.10     29.86 o
   0   7   2      127.26      105.03      8.24 o
   1   7   2     1254.36     1274.92     14.99 o
   2   7   2    14525.65    14604.82    283.80 o
   3   7   2     7130.06     6976.48    152.46 o
   4   7   2      124.61      131.96      5.24 o
   5   7   2      165.86      170.36      7.21 o
   6   7   2     1471.55     1403.41     20.69 o
   7   7   2     5560.16     5386.86     61.85 o
   8   7   2      712.28      644.59     14.07 o
   9   7   2      924.34      896.01     19.41 o
  10   7   2     1612.78     1586.98     28.04 o
  11   7   2        7.15        4.80      5.25 o
  12   7   2       64.73       52.64      7.17 o
  13   7   2      469.22      465.05     16.60 o
 -13   8   2       89.95       73.91      7.91 o
 -12   8   2      136.98      137.71      7.74 o
 -11   8   2        0.14       -2.57      4.03 o
 -10   8   2      189.08      188.09     12.57 o
  -9   8   2       57.68       64.88      6.44 o
  -8   8   2       39.75       41.86      5.07 o
  -7   8   2      181.62      138.72     19.42 o
  -6   8   2      557.29      572.45     14.38 o
  -5   8   2        9.63       25.50      4.73 o
  -4   8   2     1129.11     1190.34     20.58 o
  -3   8   2      194.80      259.23     13.29 o
  -2   8   2      413.16      466.40     12.39 o
  -1   8   2       11.32       23.20      6.37 o
   0   8   2      475.43      502.72     13.60 o
   1   8   2      110.97      116.24      8.36 o
   2   8   2      189.64      248.58      8.78 o
   3   8   2      816.24      780.73     21.68 o
   4   8   2      685.45      714.18     13.48 o
   5   8   2        0.15       12.12      3.63 o
   6   8   2      471.55      493.16     12.58 o
   7   8   2      440.47      446.26     14.75 o
   8   8   2        0.03       -4.68      4.68 o
   9   8   2        8.12       -2.83      4.79 o
  10   8   2       28.56       16.97      5.53 o
  11   8   2       95.05       78.12      8.24 o
  12   8   2      107.53      123.42      9.01 o
  13   8   2       43.24       32.73     11.30 o
 -12   9   2       17.91       18.52      6.16 o
 -11   9   2       26.98        6.78      6.81 o
 -10   9   2       21.24        5.93      5.20 o
  -9   9   2     1898.42     1822.43     39.21 o
  -8   9   2      342.17      317.43     15.98 o
  -7   9   2     1847.25     1720.84     35.21 o
  -6   9   2      843.60      872.75     22.38 o
  -5   9   2      338.24      282.16     13.59 o
  -4   9   2      781.64      735.14     19.01 o
  -3   9   2      105.40      157.91     20.00 o
  -2   9   2       97.21       95.39     10.64 o
  -1   9   2     3182.33     3325.78     53.15 o
   0   9   2        1.53       54.04      9.89 o
   1   9   2     1609.16     1708.24     42.24 o
   2   9   2     2213.80     2637.61     64.34 o
   3   9   2      661.36      922.58     61.21 o
   4   9   2     2404.38     2269.63     31.07 o
   5   9   2       45.84       41.48      4.25 o
   6   9   2       17.95       -0.33      3.85 o
   7   9   2     1479.04     1471.34     25.05 o
   8   9   2      128.44       90.82      6.96 o
   9   9   2      439.30      408.02     13.44 o
  10   9   2      889.21      865.21     19.77 o
  11   9   2        2.85       -5.09      5.09 o
  12   9   2      175.29      142.69      9.72 o
 -12  10   2      580.36      580.81     23.28 o
 -11  10   2     3262.90     3330.99     63.62 o
 -10  10   2     2481.99     2502.60     50.63 o
  -9  10   2     2862.05     2720.89     52.47 o
  -8  10   2     1827.57     1756.23     41.69 o
  -7  10   2        3.08       13.98      8.19 o
  -6  10   2      368.68      346.03     15.06 o
  -5  10   2     2767.51     2684.76     47.68 o
  -4  10   2     1759.41     1711.40     34.32 o
  -3  10   2     6078.50     6361.40    142.69 o
  -2  10   2      411.84      518.75     38.81 o
  -1  10   2      591.28      680.65     88.66 o
   0  10   2     3524.22     3671.26     75.51 o
   1  10   2      326.70      392.65     18.02 o
   2  10   2      146.96      180.08     13.99 o
   3  10   2      837.74      901.71     33.11 o
   4  10   2     3757.39     3669.11    106.92 o
   5  10   2     5109.99     4831.85     90.78 o
   6  10   2     2948.23     2852.15     72.40 o
   7  10   2     2175.46     2162.50     37.07 o
   8  10   2     1972.05     1904.65     34.81 o
   9  10   2      172.32      172.90     11.42 o
  10  10   2        1.68       -5.52      5.52 o
  11  10   2      253.48      221.18     14.78 o
 -11  11   2        1.88        4.91      8.20 o
 -10  11   2       40.00       43.88      9.18 o
  -9  11   2     2143.84     2110.58     44.22 o
  -8  11   2     2386.00     2280.64     45.55 o
  -7  11   2     3831.03     3581.51     63.17 o
  -6  11   2     5303.34     5043.82     82.56 o
  -5  11   2     2556.71     2502.39     45.90 o
  -4  11   2       37.17       53.43     11.98 o
  -3  11   2      157.74      194.93     15.94 o
  -2  11   2        7.68       28.22      5.73 o
  -1  11   2     1041.11     1132.91     33.11 o
   0  11   2     1581.39     1635.78     40.80 o
   1  11   2     4046.04     4319.29    191.79 o
   2  11   2     8302.41     8504.35    361.51 o
   3  11   2     5418.74     5503.25    147.65 o
   4  11   2     1200.25     1110.87     27.98 o
   5  11   2      216.42      221.18     13.89 o
   6  11   2        0.79        3.63      6.75 o
   7  11   2     2970.74     2968.51     63.03 o
   8  11   2     1933.01     1876.75     73.82 o
   9  11   2     1775.83     1763.09     33.27 o
  10  11   2     1541.51     1607.31     34.25 o
  -9  12   2     1380.67     1380.56     33.98 o
  -8  12   2      283.40      248.97     15.79 o
  -7  12   2       15.18        7.24     11.57 o
  -6  12   2      704.73      682.15     21.13 o
  -5  12   2     2925.62     2836.47     51.30 o
  -4  12   2     3831.71     3580.42     61.08 o
  -3  12   2     1706.27     1621.04     32.58 o
  -2  12   2     1230.94     1261.14     27.16 o
  -1  12   2     1364.13     1302.48     26.74 o
   0  12   2     1019.95      986.18     30.12 o
   1  12   2      672.31      749.65     36.53 o
   2  12   2        0.30       41.10     12.18 o
   3  12   2      587.82      634.73     34.25 o
   4  12   2     2176.62     2021.76     43.99 o
   5  12   2     1849.86     1821.62     41.81 o
   6  12   2     1988.97     1996.85     45.73 o
   7  12   2     1713.17     1599.26     40.63 o
   8  12   2      294.89      280.07     19.02 o
   9  12   2       35.86       34.91      9.86 o
  -8  13   2      213.63      224.15     15.45 o
  -7  13   2       38.26       56.80      9.22 o
  -6  13   2      236.02      261.97     19.41 o
  -5  13   2       41.19       37.58      7.69 o
  -4  13   2       24.41       40.02     12.48 o
  -3  13   2      295.85      262.00     13.94 o
  -2  13   2      173.33      185.87     12.24 o
  -1  13   2       41.70       47.69      7.99 o
   0  13   2      336.69      383.58     27.40 o
   1  13   2      572.48      627.12     33.49 o
   2  13   2      975.57      915.56     41.10 o
   3  13   2     1386.34     1409.49     54.04 o
   4  13   2      189.03      199.27     14.61 o
   5  13   2        0.04       -2.34      6.90 o
   6  13   2      817.78      791.54     26.88 o
   7  13   2       89.84       68.28     10.40 o
  -6  14   2      127.82      133.37     11.17 o
  -5  14   2        1.00        1.40      6.86 o
  -4  14   2       52.64       61.23      9.31 o
  -3  14   2      492.38      496.65     20.80 o
  -2  14   2        1.92       58.60     15.22 o
  -1  14   2      378.41      669.74     30.44 o
   0  14   2     1829.13     1992.58     45.07 o
   1  14   2      146.01      341.72     29.68 o
   2  14   2        5.79       -1.52     12.18 o
   3  14   2      432.53      487.84     33.49 o
   4  14   2      511.51      522.09     34.25 o
   5  14   2      391.86      392.38     19.20 o
  -2  15   2      349.58      379.88     20.17 o
  -1  15   2      921.42     1008.41     47.19 o
   0  15   2      203.28      293.77     30.44 o
   1  15   2      777.06      866.85     43.38 o
 -15   1   3      500.52      591.46     15.47 o
 -14   1   3      442.68      456.55     13.42 o
 -13   1   3      692.88      719.71     16.07 o
 -12   1   3      455.73      456.11     12.64 o
 -11   1   3      965.29      973.47     15.97 o
 -10   1   3      316.46      297.60      8.50 o
  -9   1   3     1100.41     1079.33     14.89 o
  -8   1   3      839.67      821.25     12.23 o
  -7   1   3     2000.65     1909.65     19.43 o
  -6   1   3      329.75      317.41      6.10 o
  -5   1   3    11830.94    11297.98     91.25 o
  -4   1   3     7319.65     7170.98     62.54 o
  -3   1   3    10399.74     9764.82     73.88 o
  -2   1   3     1046.23      981.12     10.96 o
  -1   1   3      383.11      354.33      5.67 o
   0   1   3      685.27      742.10     10.92 o
   1   1   3       19.79       24.12      1.61 o
   2   1   3     2799.90     2891.65     25.19 o
   3   1   3     6450.41     6220.19     56.13 o
   4   1   3     7134.33     7830.68    109.01 o
   5   1   3     5515.62     5572.42     51.51 o
   6   1   3     3428.66     2998.09     30.07 o
   7   1   3     1670.08     1602.06     20.22 o
   8   1   3        0.21        2.79      3.04 o
   9   1   3      799.66      844.03     14.63 o
  10   1   3      197.02      182.44      8.30 o
  11   1   3     2606.10     2575.86     32.17 o
  12   1   3      189.39      228.54      9.47 o
  13   1   3       30.17       20.27      4.83 o
  14   1   3      177.53      157.47      9.06 o
  15   1   3       34.52       22.35      9.62 o
 -15   2   3     1517.01     1758.88     29.94 o
 -14   2   3        8.11       14.22      4.99 o
 -13   2   3       59.56       52.75      5.90 o
 -12   2   3        2.21       -2.08      3.96 o
 -11   2   3        1.06       -3.62      3.62 o
 -10   2   3     1735.93     1780.17     22.55 o
  -9   2   3     8323.83     8655.36     82.62 o
  -8   2   3     5859.33     5970.13     51.56 o
  -7   2   3    28274.19    26717.71    212.65 o
  -6   2   3    11302.06    11212.25     91.13 o
  -5   2   3     2777.13     3048.86     43.74 o
  -4   2   3      288.66      314.30      6.37 o
  -3   2   3     3238.11     2950.71     30.98 o
  -2   2   3    26573.23    26717.17    207.35 o
  -1   2   3    22095.03    24931.84    193.79 o
   0   2   3     1310.86     1626.11     16.34 o
   1   2   3    19599.75    19874.29    230.48 o
   2   2   3      568.26      512.40     10.95 o
   3   2   3     1014.10      991.75     13.37 o
   4   2   3     8959.15     8769.16     78.46 o
   5   2   3     2593.62     2779.60     27.59 o
   6   2   3     3007.58     2860.81     28.86 o
   7   2   3     8441.17     7913.59     72.85 o
   8   2   3     4812.79     4807.32     46.86 o
   9   2   3     8520.48     8489.48     79.15 o
  10   2   3     2657.12     2526.06     28.72 o
  11   2   3      107.64       69.76      5.77 o
  12   2   3      399.93      391.80     11.39 o
  13   2   3      411.63      424.81     12.17 o
  14   2   3      141.49      139.37      7.96 o
 -15   3   3     1001.91     1183.58     26.02 o
 -14   3   3     1646.88     1854.05     33.18 o
 -13   3   3     2791.74     3157.11     40.13 o
 -12   3   3      662.93      757.93     14.49 o
 -11   3   3      986.33     1060.69     16.88 o
 -10   3   3      823.74      877.32     14.57 o
  -9   3   3     3786.41     3876.12     37.71 o
  -8   3   3        5.70       15.13      2.94 o
  -7   3   3     1340.02     1192.05     13.65 o
  -6   3   3     2520.47     2453.40     23.02 o
  -5   3   3    29915.21    29393.55    232.99 o
  -4   3   3     9777.61     9191.61     70.01 o
  -3   3   3    14857.08    14041.03    167.72 o
  -2   3   3    10177.43    10077.05     84.74 o
  -1   3   3     1886.45     1945.41     30.56 o
   0   3   3     1767.65     2042.79     27.52 o
   1   3   3     4626.92     4804.02     85.75 o
   2   3   3       73.35       41.72      4.15 o
   3   3   3    24241.05    25037.24    237.77 o
   4   3   3    14026.59    14880.24    121.32 o
   5   3   3    21967.17    21639.51    175.79 o
   6   3   3    16692.24    16129.79    142.55 o
   7   3   3     2084.02     2009.86     22.10 o
   8   3   3      213.30      221.27      7.14 o
   9   3   3     2239.28     2315.95     28.16 o
  10   3   3      426.49      402.56     10.91 o
  11   3   3     4246.54     4158.23     46.90 o
  12   3   3      612.44      622.65     14.01 o
  13   3   3      333.39      334.89     11.23 o
  14   3   3      857.71      936.65     18.40 o
 -15   4   3      314.93      359.09     15.16 o
 -14   4   3      379.25      467.71     16.13 o
 -13   4   3      211.98      253.06     11.89 o
 -12   4   3       80.92       66.40      6.51 o
 -11   4   3       29.18       14.50      4.06 o
 -10   4   3       88.47       98.83      5.06 o
  -9   4   3     4281.46     4202.99     40.39 o
  -8   4   3     5150.63     5110.38     47.17 o
  -7   4   3    10818.48    10557.80     90.81 o
  -6   4   3     6422.03     5992.77     53.13 o
  -5   4   3      665.99      565.83      9.67 o
  -4   4   3     3189.57     3136.29     31.79 o
  -3   4   3     6916.16     6757.25     61.88 o
  -2   4   3     3668.52     3664.90     34.69 o
  -1   4   3    12053.01    12390.55    150.60 o
   0   4   3     1435.13     1384.23     49.80 o
   1   4   3      333.05      273.38      7.58 o
   2   4   3     1414.40     1465.56     21.35 o
   3   4   3     1605.32     1464.66     17.21 o
   4   4   3      481.47      440.87      9.02 o
   5   4   3       63.71       65.16      4.05 o
   6   4   3      357.53      356.25      7.62 o
   7   4   3     8997.40     8689.27     78.29 o
   8   4   3     4632.85     4612.84     48.66 o
   9   4   3     3135.74     3136.46     35.89 o
  10   4   3     2423.32     2315.24     29.09 o
  11   4   3      588.74      592.63     13.04 o
  12   4   3       61.16       51.48      5.45 o
  13   4   3       42.06       36.27      5.37 o
  14   4   3       32.63       14.79      5.36 o
 -15   5   3      126.40      123.29     22.07 o
 -14   5   3      812.39      928.59     19.48 o
 -13   5   3      600.15      632.01     14.63 o
 -12   5   3       10.77        6.84      4.39 o
 -11   5   3      155.86      142.04      8.13 o
 -10   5   3       44.10       45.11      4.92 o
  -9   5   3     1416.11     1311.89     16.87 o
  -8   5   3      173.12      163.57      9.62 o
  -7   5   3      609.17      574.73      8.94 o
  -6   5   3     1671.44     1642.66     15.30 o
  -5   5   3        1.08       21.92      4.08 o
  -4   5   3       12.76       21.82      3.42 o
  -3   5   3     2323.69     2306.81     27.83 o
  -2   5   3       96.81      206.71     14.35 o
  -1   5   3       60.87       92.73      9.75 o
   0   5   3     5693.02     5932.31     71.78 o
   1   5   3     1881.68     2061.09     28.06 o
   2   5   3     3210.95     3123.80     40.33 o
   3   5   3      114.46      172.19      7.25 o
   4   5   3     1092.33     1062.36     14.10 o
   5   5   3     4702.95     4405.91     50.45 o
   6   5   3      244.98      220.55      8.56 o
   7   5   3       27.76       20.82      4.48 o
   8   5   3       70.93       62.99      5.65 o
   9   5   3     1351.22     1276.68     21.52 o
  10   5   3     1890.52     1787.72     23.71 o
  11   5   3       80.19       70.09      5.19 o
  12   5   3        8.93        1.24      4.33 o
  13   5   3        0.74       -2.71      4.34 o
  14   5   3       19.55        9.46      5.06 o
 -14   6   3       17.75        3.47      5.01 o
 -13   6   3       65.64       54.69      5.93 o
 -12   6   3      175.81      146.73      7.49 o
 -11   6   3      194.38      188.32      9.56 o
 -10   6   3      308.14      295.81     14.62 o
  -9   6   3      686.28      613.97     11.57 o
  -8   6   3        6.20        3.70      5.52 o
  -7   6   3      813.83      759.32     10.84 o
  -6   6   3      249.89      267.97      8.82 o
  -5   6   3       26.77       50.88      3.40 o
  -4   6   3      756.21      726.16     11.05 o
  -3   6   3      603.84      596.77      7.92 o
  -2   6   3       64.34       86.67      8.91 o
  -1   6   3     1337.05     1590.43     21.56 o
   0   6   3       36.20       72.77      5.58 o
   1   6   3     4084.23     4079.19     51.10 o
   2   6   3      261.27      221.91     13.18 o
   3   6   3      567.19      634.51     14.78 o
   4   6   3     1836.63     1881.64     22.01 o
   5   6   3     1569.73     1586.02     21.96 o
   6   6   3     1569.18     1620.64     23.20 o
   7   6   3     4496.37     4099.33     49.10 o
   8   6   3      770.18      790.55     19.12 o
   9   6   3      707.25      712.89     15.77 o
  10   6   3      183.77      118.87      7.39 o
  11   6   3       67.80       71.41      6.81 o
  12   6   3        7.30        7.18      5.95 o
  13   6   3      215.06      196.31     11.84 o
 -14   7   3      159.97      141.73      8.53 o
 -13   7   3      221.62      231.56     10.06 o
 -12   7   3      305.30      332.60     10.68 o
 -11   7   3     2647.72     2710.57     31.11 o
 -10   7   3     1301.96     1223.24     17.55 o
  -9   7   3     3286.61     3322.91     35.24 o
  -8   7   3      148.87      133.61     10.05 o
  -7   7   3     1341.79     1266.81     17.98 o
  -6   7   3     2855.60     2650.78     30.39 o
  -5   7   3    15323.32    15095.16    150.93 o
  -4   7   3     7644.95     7649.47    145.56 o
  -3   7   3     9819.61     9556.07    120.84 o
  -2   7   3      235.39      289.95     17.50 o
  -1   7   3      247.46      243.00      9.90 o
   0   7   3      929.58      918.99     14.58 o
   1   7   3     2776.84     2733.32     50.04 o
   2   7   3        7.16       19.24      4.19 o
   3   7   3     3907.42     3888.39     50.17 o
   4   7   3      922.83     1080.07     16.68 o
   5   7   3     5186.07     5316.50     60.16 o
   6   7   3     3475.98     3253.07     39.92 o
   7   7   3     1861.24     1805.45     25.78 o
   8   7   3     1652.29     1593.66     24.58 o
   9   7   3      126.78      123.86     12.85 o
  10   7   3       63.91       51.54      6.55 o
  11   7   3     2256.62     2168.99     36.07 o
  12   7   3      963.79      970.79     23.07 o
  13   7   3     1011.95     1103.78     25.34 o
 -13   8   3        4.09       -4.27      4.27 o
 -12   8   3      541.64      557.35     13.85 o
 -11   8   3     1204.16     1284.47     21.28 o
 -10   8   3      858.94      842.89     16.03 o
  -9   8   3     3010.90     2942.26     43.88 o
  -8   8   3     3008.62     2933.89     38.28 o
  -7   8   3     5297.06     4993.52     59.05 o
  -6   8   3     2809.04     2670.79     34.20 o
  -5   8   3     5813.97     5702.72     65.16 o
  -4   8   3       12.90       34.95      6.86 o
  -3   8   3     2879.43     2791.91     47.66 o
  -2   8   3      213.64      222.47     17.65 o
  -1   8   3     8539.10     8425.03    165.13 o
   0   8   3     4893.14     5276.86    102.44 o
   1   8   3     5706.79     5775.73     87.36 o
   2   8   3     9214.78     9399.27    111.97 o
   3   8   3     5386.68     5325.33     66.35 o
   4   8   3        1.20        6.83      3.24 o
   5   8   3     1202.36     1241.12     20.74 o
   6   8   3     1400.93     1326.54     22.49 o
   7   8   3    11907.95    11697.26    140.53 o
   8   8   3     4517.67     4465.79     60.05 o
   9   8   3     2621.65     2593.23     39.54 o
  10   8   3      966.50      923.76     20.65 o
  11   8   3       84.52       80.17      7.79 o
  12   8   3       80.95       52.41      7.62 o
 -12   9   3      415.40      466.25     15.26 o
 -11   9   3     2105.85     2111.90     45.55 o
 -10   9   3     2335.90     2376.08     48.48 o
  -9   9   3      816.17      789.24     23.88 o
  -8   9   3      752.09      726.41     24.66 o
  -7   9   3      213.07      227.35     18.07 o
  -6   9   3     8294.11     8087.36    124.87 o
  -5   9   3    11873.77    11740.59    284.06 o
  -4   9   3     8898.84     8880.90    134.12 o
  -3   9   3     6552.91     6653.45     85.80 o
  -2   9   3      231.07      361.53     32.35 o
  -1   9   3      100.89      107.61      9.64 o
   0   9   3      165.91      159.68     15.03 o
   1   9   3      353.06      387.21     13.74 o
   2   9   3      699.32      709.66     14.48 o
   3   9   3     1258.70     1283.62     24.04 o
   4   9   3      530.12      512.29     11.43 o
   5   9   3     3764.42     3686.96     48.60 o
   6   9   3     3961.20     3876.31     51.66 o
   7   9   3     1339.18     1288.25     23.20 o
   8   9   3      627.27      642.18     16.31 o
   9   9   3      202.60      189.66     10.52 o
  10   9   3     1074.76     1046.71     22.30 o
  11   9   3     1100.19     1045.62     23.22 o
 -11  10   3      429.00      426.30     20.51 o
 -10  10   3       78.77       58.26      9.90 o
  -9  10   3       76.22       59.97      9.34 o
  -8  10   3      412.19      392.46     17.38 o
  -7  10   3       30.73       34.17      7.55 o
  -6  10   3      662.62      658.84     20.29 o
  -5  10   3       53.34       51.23      7.41 o
  -4  10   3      443.93      463.64     26.69 o
  -3  10   3        0.13        3.83      8.22 o
  -2  10   3        5.04       25.01      5.37 o
  -1  10   3      741.39      699.24     30.82 o
   0  10   3     2618.25     2626.36     58.71 o
   1  10   3      708.94      721.15     25.28 o
   2  10   3     4004.86     3813.41     79.92 o
   3  10   3     1762.71     1641.37     41.93 o
   4  10   3        1.59       -4.69      4.69 o
   5  10   3       76.92       72.54      5.84 o
   6  10   3     1592.21     1493.15     32.10 o
   7  10   3     3623.41     3411.30     53.83 o
   8  10   3     2190.00     2124.45     38.45 o
   9  10   3      141.92      129.35      8.57 o
  10  10   3        9.68        3.55      5.67 o
  11  10   3       11.49       -0.63      5.83 o
 -10  11   3      143.29      131.61     12.48 o
  -9  11   3      320.90      326.45     17.74 o
  -8  11   3      276.96      258.86     15.95 o
  -7  11   3       13.39        3.51      7.17 o
  -6  11   3       45.93       47.38      8.30 o
  -5  11   3       29.65       52.13      7.52 o
  -4  11   3      908.12      998.19     24.33 o
  -3  11   3      860.29      868.02     33.28 o
  -2  11   3       37.36       41.10     12.94 o
  -1  11   3      234.91      351.43     22.07 o
   0  11   3     1739.24     1762.42     44.28 o
   1  11   3        8.10       19.79      8.07 o
   2  11   3        2.31       10.27      7.53 o
   3  11   3      343.44      331.50     19.41 o
   4  11   3       52.48       76.87     14.46 o
   5  11   3     1181.79     1242.83    103.12 o
   6  11   3       29.52       41.99      5.57 o
   7  11   3       68.63       74.46      7.03 o
   8  11   3      145.59      131.92      9.49 o
   9  11   3      635.47      654.51     19.24 o
  10  11   3        9.93        6.76      9.31 o
  -9  12   3     1739.10     1704.55     39.22 o
  -8  12   3     1609.83     1556.07     36.11 o
  -7  12   3     2943.87     2721.07     51.93 o
  -6  12   3      982.74      954.45     25.79 o
  -5  12   3      535.55      530.61     18.69 o
  -4  12   3      505.94      485.72     17.17 o
  -3  12   3     1342.61     1306.01     28.15 o
  -2  12   3       79.41      175.81     25.88 o
  -1  12   3     3435.88     3691.84     79.61 o
   0  12   3      364.10      732.19     50.99 o
   1  12   3      151.94      301.34     20.93 o
   2  12   3       51.41       70.02     14.46 o
   3  12   3       43.39       38.81     13.70 o
   4  12   3       35.01       31.96     12.94 o
   5  12   3        2.07       10.19      6.45 o
   6  12   3       97.58      147.58     16.36 o
   7  12   3     1390.90     1281.02     35.28 o
   8  12   3      597.81      582.42     24.32 o
  -8  13   3      111.25      106.24     14.84 o
  -7  13   3       42.44       39.66      8.67 o
  -6  13   3     1207.59     1146.89     29.07 o
  -5  13   3     2290.81     2093.97     41.88 o
  -4  13   3     1519.38     1435.20     31.70 o
  -3  13   3     3016.28     2947.02     65.16 o
  -2  13   3      892.97      969.98     59.65 o
  -1  13   3      786.94      878.99     68.50 o
   0  13   3      108.55       93.61     18.27 o
   1  13   3      513.34      518.28     33.49 o
   2  13   3     1113.06     1036.57     45.66 o
   3  13   3     3629.25     3734.54    111.12 o
   4  13   3     2071.05     2139.35     74.58 o
   5  13   3     4173.74     4122.28    109.97 o
   6  13   3     2413.31     2270.05     51.13 o
   7  13   3      301.51      297.11     17.87 o
  -5  14   3      178.72      159.44     12.58 o
  -4  14   3      208.19      194.74     16.52 o
  -3  14   3     1570.84     1511.89     37.80 o
  -2  14   3     3073.06     3124.84     64.15 o
  -1  14   3     1748.99     1680.43     65.45 o
   0  14   3     1149.42     1151.49     52.51 o
   1  14   3     1553.04     1661.40     63.17 o
   2  14   3      771.45      739.75     40.34 o
   3  14   3      238.69      246.58     27.40 o
   4  14   3      181.67      207.77     26.64 o
 -15   0   4     5022.49     6008.23    102.16 o
 -14   0   4     4555.89     4987.98     81.64 o
 -13   0   4     2511.00     2818.63     51.66 o
 -12   0   4     1663.51     1859.98     33.32 o
 -11   0   4       13.22        8.90      5.15 o
 -10   0   4     4221.14     4088.91     57.90 o
  -9   0   4      371.50      367.33     12.26 o
  -8   0   4     3317.03     3498.11     49.13 o
  -7   0   4     2911.40     2657.56     38.56 o
  -6   0   4     2242.08     2051.80     26.84 o
  -5   0   4    17168.68    16646.96    177.58 o
  -4   0   4    18311.62    18267.00    194.06 o
  -3   0   4    26484.48    27332.16    287.86 o
  -2   0   4       49.32       92.55      5.96 o
  -1   0   4     3046.07     3131.51     38.97 o
   0   0   4      677.87      597.68     10.63 o
   1   0   4    12803.91    14060.33    162.30 o
   2   0   4     4956.85     5350.14     64.50 o
   3   0   4    27034.43    26822.80    307.29 o
   4   0   4    11693.58    11162.25    151.59 o
   5   0   4    12394.23    12534.83    146.92 o
   6   0   4     1434.28     1592.37     24.16 o
   7   0   4      421.09      436.15     11.55 o
   8   0   4     1525.27     1443.47     27.89 o
   9   0   4    11420.40    11224.16    158.20 o
  10   0   4     4762.73     5355.88     81.77 o
  11   0   4     5182.07     5158.69     68.85 o
  12   0   4      698.30      653.89     19.80 o
  13   0   4       64.64       58.18      8.05 o
  14   0   4       56.81       54.83      9.25 o
 -15   1   4      431.63      522.35     15.22 o
 -14   1   4        0.27       13.52      5.25 o
 -13   1   4        2.85       -4.22      4.22 o
 -12   1   4      606.62      694.22     13.93 o
 -11   1   4      121.10      114.79      5.73 o
 -10   1   4     1671.57     1742.26     21.14 o
  -9   1   4     5966.18     6152.90     57.70 o
  -8   1   4     2300.65     2357.51     25.32 o
  -7   1   4    10397.90    10185.33     84.00 o
  -6   1   4     4094.93     4169.52     36.66 o
  -5   1   4        7.95       11.91      2.42 o
  -4   1   4    11108.93    10692.54     81.41 o
  -3   1   4    24940.50    25412.09    189.52 o
  -2   1   4    37872.76    38103.14    377.75 o
  -1   1   4    35787.41    35452.51    288.83 o
   1   1   4      223.83      151.19      4.28 o
   2   1   4      303.06      343.92      5.50 o
   3   1   4      989.60      982.90     11.08 o
   4   1   4      960.60      956.36     11.09 o
   5   1   4       66.13       66.32      5.97 o
   6   1   4      744.90      784.08     11.40 o
   7   1   4     9017.33     8727.50     80.22 o
   8   1   4     1501.28     1352.03     17.55 o
   9   1   4     8328.30     8182.42     76.86 o
  10   1   4     3435.19     3447.69     37.02 o
  11   1   4       17.36       24.57      4.65 o
  12   1   4       20.37       12.34      4.35 o
  13   1   4      753.68      737.39     16.96 o
  14   1   4     1008.34     1137.82     22.57 o
 -15   2   4      917.25     1041.75     24.75 o
 -14   2   4     2195.08     2444.56     33.59 o
 -13   2   4     1038.91     1130.62     18.86 o
 -12   2   4       86.17       75.68      5.70 o
 -11   2   4       35.33       18.18      4.21 o
 -10   2   4      192.77      178.68      7.23 o
  -9   2   4      273.13      277.01     10.05 o
  -8   2   4      335.71      328.01      7.37 o
  -7   2   4      360.32      324.17      9.48 o
  -6   2   4      527.68      497.33      8.05 o
  -5   2   4      771.29      692.92     10.30 o
  -4   2   4      895.88      837.98      9.90 o
  -3   2   4     3868.92     3803.34     32.55 o
  -2   2   4     2387.95     2383.09     33.85 o
  -1   2   4      113.87       98.15      5.14 o
   0   2   4     1056.81     1113.66     11.24 o
   1   2   4       14.31       29.64      1.72 o
   2   2   4      210.72      189.25      3.99 o
   3   2   4     4462.34     4353.52     40.66 o
   4   2   4     1287.85     1126.56     13.30 o
   5   2   4     3352.60     3330.29     32.75 o
   6   2   4     1059.26      938.27     12.68 o
   7   2   4      569.31      599.83     10.33 o
   8   2   4     1073.20     1015.86     14.54 o
   9   2   4      882.33      915.89     15.49 o
  10   2   4     2103.35     1997.09     26.59 o
  11   2   4     1425.05     1388.54     21.29 o
  12   2   4        2.92        4.40      4.25 o
  13   2   4       13.76       10.60      4.92 o
  14   2   4        1.35       -6.71      6.71 o
 -15   3   4       65.09       66.39      8.40 o
 -14   3   4       11.18       11.52      6.01 o
 -13   3   4       74.42       60.81      6.28 o
 -12   3   4      607.62      609.24     13.12 o
 -11   3   4        1.94       -3.47      3.47 o
 -10   3   4      329.65      310.98     11.36 o
  -9   3   4      321.83      265.05      9.45 o
  -8   3   4     1961.85     1890.34     19.99 o
  -7   3   4       52.18       24.60      3.17 o
  -6   3   4        0.04        6.28      4.04 o
  -5   3   4      257.55      206.72      7.73 o
  -4   3   4        0.17        4.07      2.25 o
  -3   3   4       42.74       52.80      2.95 o
  -2   3   4      326.55      338.82     16.98 o
  -1   3   4      617.43      569.42     13.19 o
   0   3   4       37.38       67.23     10.07 o
   1   3   4     2362.37     2448.91     24.45 o
   2   3   4     1780.59     1669.75     24.17 o
   3   3   4      441.90      485.92      9.71 o
   4   3   4      731.18      677.73      9.13 o
   5   3   4      435.32      533.82      7.57 o
   6   3   4      508.62      455.34      7.48 o
   7   3   4     2754.00     2578.19     27.27 o
   8   3   4        1.70        6.01      3.16 o
   9   3   4      315.67      304.89      9.32 o
  10   3   4       25.55       26.79      4.76 o
  11   3   4      523.29      546.71     13.11 o
  12   3   4       37.60       38.44      5.17 o
  13   3   4        6.99        1.60      4.45 o
  14   3   4       11.31        3.95      5.09 o
 -15   4   4      734.52      817.08     21.96 o
 -14   4   4      817.32      878.45     20.31 o
 -13   4   4      174.01      155.94      9.41 o
 -12   4   4      359.04      410.16     13.57 o
 -11   4   4     1774.99     1813.37     25.85 o
 -10   4   4       29.95       16.97      3.52 o
  -9   4   4      569.94      482.97      9.96 o
  -8   4   4      370.41      332.07      8.19 o
  -7   4   4     3654.89     3653.21     33.24 o
  -6   4   4     6913.17     6909.66     58.02 o
  -5   4   4    11253.74    10555.30     80.63 o
  -4   4   4    12054.02    12119.91     91.75 o
  -3   4   4    20301.01    21850.89    311.21 o
  -2   4   4     2055.56     2168.23     20.80 o
  -1   4   4     1332.00     1516.46     47.66 o
   0   4   4     4942.30     5279.65     52.81 o
   1   4   4     8429.83     9070.38     92.75 o
   2   4   4      228.99      332.92      8.85 o
   3   4   4     1421.83     1218.50     16.94 o
   4   4   4      367.28      351.91      8.66 o
   5   4   4     1269.70     1241.53     18.64 o
   6   4   4        7.48       14.68      3.80 o
   7   4   4      574.61      582.98     10.74 o
   8   4   4      259.19      267.27      8.09 o
   9   4   4      956.18      970.07     15.84 o
  10   4   4      765.01      800.08     15.02 o
  11   4   4     4184.33     4083.36     46.26 o
  12   4   4     1868.67     1889.14     26.32 o
  13   4   4      850.24      873.90     17.03 o
  14   4   4       47.24       25.04      5.53 o
 -14   5   4       24.01       37.28      5.86 o
 -13   5   4      970.69     1031.78     21.31 o
 -12   5   4     3780.34     4163.00     54.15 o
 -11   5   4     1281.58     1378.56     21.82 o
 -10   5   4     3094.35     3050.83     34.23 o
  -9   5   4     4049.36     3995.65     41.88 o
  -8   5   4       74.23       77.67      4.88 o
  -7   5   4     3964.68     3915.36     37.16 o
  -6   5   4      881.37      858.21     11.39 o
  -5   5   4      198.24      195.17      5.32 o
  -4   5   4      215.07      194.79      5.91 o
  -3   5   4     2386.01     2285.53     32.51 o
  -2   5   4    17605.20    18455.25    340.19 o
  -1   5   4    18948.46    18925.07    219.09 o
   1   5   4    10841.22    11627.25    163.57 o
   2   5   4      370.59      360.93     13.37 o
   3   5   4       11.37       21.79      4.23 o
   4   5   4      108.62       93.60      7.03 o
   5   5   4     6062.98     6210.80     69.55 o
   6   5   4     8626.07     8876.91     97.39 o
   7   5   4    12111.53    11909.84    128.83 o
   8   5   4     3401.66     3222.41     41.17 o
   9   5   4     6116.85     5877.96     69.13 o
  10   5   4      214.77      178.04      9.58 o
  11   5   4      435.64      488.02     14.52 o
  12   5   4      470.09      460.19     14.71 o
  13   5   4     1692.16     1745.70     29.95 o
 -14   6   4     2214.10     2469.94     33.78 o
 -13   6   4     2240.24     2486.91     36.87 o
 -12   6   4      296.42      343.89     11.27 o
 -11   6   4      734.60      807.45     14.59 o
 -10   6   4       58.87       56.67      4.58 o
  -9   6   4        2.71       -2.87      2.87 o
  -8   6   4      327.21      313.91      7.56 o
  -7   6   4     1104.23     1113.83     13.87 o
  -6   6   4    10027.58     9606.13     89.03 o
  -5   6   4    20968.20    20600.73    184.03 o
  -4   6   4     8954.89     9236.91     84.71 o
  -3   6   4     9360.16     9314.18    121.85 o
  -2   6   4      239.62      375.54     19.59 o
  -1   6   4     1747.08     1737.50     23.82 o
   0   6   4     6408.31     6337.24     77.56 o
   1   6   4     5276.53     5696.48     70.47 o
   2   6   4     4546.33     4735.74     93.04 o
   3   6   4     5280.88     5173.68     56.61 o
   4   6   4      216.13      251.24      7.00 o
   5   6   4     3970.60     3973.10     47.00 o
   6   6   4     2374.01     2196.70     29.53 o
   7   6   4      422.47      459.63     11.91 o
   8   6   4      128.03       93.92      6.23 o
   9   6   4     2087.13     2054.79     30.15 o
  10   6   4     2904.59     2737.56     37.91 o
  11   6   4     4756.85     4746.64     59.56 o
  12   6   4     1000.90      994.25     23.36 o
  13   6   4      981.89     1018.05     26.07 o
 -13   7   4      267.22      286.38     11.70 o
 -12   7   4      481.41      504.74     15.41 o
 -11   7   4     2253.06     2363.15     30.72 o
 -10   7   4      719.63      755.02     14.41 o
  -9   7   4        6.53       -0.26      3.91 o
  -8   7   4     1745.36     1773.15     26.52 o
  -7   7   4     1501.62     1454.23     22.67 o
  -6   7   4       27.93       30.49      4.42 o
  -5   7   4      189.13      187.17      7.52 o
  -4   7   4     1896.95     1986.73     25.36 o
  -3   7   4     7028.94     7133.13     67.29 o
  -2   7   4     2160.99     2117.66     26.83 o
  -1   7   4     3822.51     3784.90     45.23 o
   0   7   4     6374.26     6556.05     82.74 o
   1   7   4     1024.28     1172.69     39.44 o
   2   7   4        5.20       20.12      3.93 o
   3   7   4      104.43       77.86      5.85 o
   4   7   4        8.47        1.38      3.93 o
   5   7   4      584.94      635.42     12.73 o
   6   7   4      424.93      412.45     10.84 o
   7   7   4     3176.46     3099.56     39.64 o
   8   7   4     5386.72     5193.80     61.80 o
   9   7   4      439.63      399.20     12.48 o
  10   7   4        7.20       11.04      5.56 o
  11   7   4        0.01        7.39      5.92 o
  12   7   4      432.56      388.30     15.91 o
 -13   8   4      174.20      181.86      9.47 o
 -12   8   4        8.17        3.65      4.58 o
 -11   8   4       77.31       57.78      5.51 o
 -10   8   4      242.11      230.13     10.50 o
  -9   8   4      111.97       88.47      6.49 o
  -8   8   4       44.20       35.42      4.90 o
  -7   8   4      141.67      120.58      7.04 o
  -6   8   4      549.31      554.45     12.68 o
  -5   8   4      290.21      286.64      9.35 o
  -3   8   4      148.81      130.57     22.17 o
  -2   8   4      842.40      778.90     16.19 o
  -1   8   4     2159.06     2395.05     33.79 o
   0   8   4      233.68      285.84      9.57 o
   1   8   4      120.48      150.76      8.37 o
   2   8   4     2198.60     2235.17     32.21 o
   3   8   4      243.63      193.77      9.47 o
   4   8   4       26.05       23.48      3.52 o
   5   8   4      423.38      401.32     11.24 o
   6   8   4      478.08      419.74     12.72 o
   7   8   4       12.11        6.05      5.15 o
   8   8   4       14.76       16.94      5.77 o
   9   8   4        8.40        6.76      5.05 o
  10   8   4      206.51      221.73     12.08 o
  11   8   4       82.19       65.64      7.62 o
  12   8   4        3.42       -6.36      6.36 o
 -12   9   4      107.78      115.75      9.32 o
 -11   9   4      314.13      304.11     12.82 o
 -10   9   4      264.34      216.65     10.79 o
  -9   9   4      546.52      526.68     14.64 o
  -8   9   4      358.10      315.14     11.51 o
  -7   9   4      955.28      925.59     18.88 o
  -6   9   4       12.18       12.80      6.26 o
  -5   9   4      257.95      253.36     10.95 o
  -4   9   4     1729.75     1535.81     22.27 o
  -3   9   4     2980.65     2986.43     52.44 o
  -2   9   4      692.26      729.61     34.93 o
  -1   9   4     3032.16     3091.00     43.28 o
   0   9   4      362.22      857.52     29.24 o
   1   9   4     1075.69     1228.17     21.86 o
   2   9   4      148.42      173.65     10.19 o
   3   9   4        5.10       -4.29      4.29 o
   4   9   4      218.36      168.85     10.92 o
   5   9   4      728.54      708.86     15.38 o
   6   9   4       21.21       66.41      6.03 o
   7   9   4     1599.91     1600.51     27.51 o
   8   9   4      682.35      614.79     16.27 o
   9   9   4     1082.20     1022.86     21.93 o
  10   9   4      168.96      127.21      8.64 o
  11   9   4       80.04       64.52      7.99 o
 -11  10   4      222.61      226.89     17.09 o
 -10  10   4        1.52       -7.23      7.23 o
  -9  10   4       53.44       46.41      8.98 o
  -8  10   4      709.34      671.54     21.90 o
  -7  10   4      450.71      429.06     17.49 o
  -6  10   4     3897.99     3857.27     66.32 o
  -5  10   4     8622.09     8391.60    129.68 o
  -4  10   4     1457.19     1582.01     54.48 o
  -3  10   4     4725.93     4966.16    128.67 o
  -2  10   4      594.47      637.94     72.30 o
  -1  10   4      459.32      554.36     27.40 o
   0  10   4     1396.17     1435.20     39.73 o
   1  10   4     1649.92     1811.08     28.61 o
   2  10   4     3897.69     4076.86     54.96 o
   3  10   4     3795.52     3648.79     56.08 o
   4  10   4      124.89       95.43      7.31 o
   5  10   4     4058.97     4061.48     53.66 o
   6  10   4      611.22      557.70     14.39 o
   7  10   4       20.80       27.01      5.27 o
   8  10   4        0.38        6.59      4.98 o
   9  10   4     1412.46     1433.33     27.02 o
  10  10   4     1297.57     1285.36     41.52 o
 -10  11   4     1604.11     1607.71     38.34 o
  -9  11   4      584.65      530.99     20.92 o
  -8  11   4     1591.84     1603.18     36.69 o
  -7  11   4     2407.78     2362.91     46.67 o
  -6  11   4       17.65       23.43      7.17 o
  -5  11   4       84.43       73.45     10.49 o
  -4  11   4      344.18      371.68     15.11 o
  -3  11   4     3492.19     3531.03     60.02 o
  -2  11   4     4436.99     4325.78     92.41 o
  -1  11   4     5843.15     5979.19    121.11 o
   0  11   4     3460.32     3790.42     98.18 o
   1  11   4     1785.38     2038.84     51.29 o
   2  11   4        4.97       28.16     14.46 o
   3  11   4       38.69       23.21      9.15 o
   4  11   4       59.71       60.12      6.73 o
   5  11   4     1802.21     1806.32     31.46 o
   6  11   4     2217.14     2243.90     38.41 o
   7  11   4     4196.63     4065.61    114.09 o
   8  11   4     2979.15     2849.60     48.50 o
   9  11   4     1304.68     1265.50     28.16 o
  -9  12   4       14.70       14.18      8.22 o
  -8  12   4        0.96       -7.09      7.09 o
  -7  12   4      740.24      724.85     23.22 o
  -6  12   4     2861.57     2703.47     51.58 o
  -5  12   4     3422.50     3155.96     57.06 o
  -4  12   4     2962.98     2981.83     53.69 o
  -3  12   4      999.56     1000.10     25.10 o
  -2  12   4      132.11      127.86     19.79 o
  -1  12   4     1028.88     1098.25     35.76 o
   0  12   4     2034.96     2120.34     53.69 o
   1  12   4     1346.64     1400.52     40.32 o
   2  12   4     1434.94     1372.40     39.78 o
   3  12   4      294.67      269.42     28.16 o
   4  12   4      339.30      344.00     28.92 o
   5  12   4      759.13      729.86     40.34 o
   6  12   4      778.71      745.58     43.38 o
   7  12   4       88.77       89.55     13.32 o
   8  12   4       59.11       68.95      7.03 o
  -7  13   4        8.55        6.84      7.84 o
  -6  13   4      600.54      614.32     21.41 o
  -5  13   4      149.82      138.95     14.78 o
  -4  13   4        9.09        6.23      6.76 o
  -3  13   4        2.94       43.39     25.88 o
  -2  13   4      692.72      902.82     33.31 o
  -1  13   4       42.43      106.55     19.79 o
   0  13   4      363.70      361.32     22.58 o
   1  13   4      166.39      207.01     26.64 o
   2  13   4      289.66      286.92     28.16 o
   3  13   4       47.75       35.77     15.22 o
   4  13   4        0.35      -12.18     12.18 o
   5  13   4        0.24        2.28     13.70 o
   6  13   4      860.02      879.79     46.42 o
  -5  14   4      286.80      286.92     35.01 o
  -4  14   4       77.73      101.64      9.63 o
  -3  14   4      172.57      134.25     15.71 o
  -2  14   4      205.82      231.36     28.92 o
  -1  14   4       98.44      132.43     20.55 o
   0  14   4       12.90        9.13     14.46 o
   1  14   4       10.54       14.46     13.70 o
   2  14   4       37.29       41.86     15.98 o
   3  14   4      504.47      462.73     37.29 o
 -15   1   5      593.48      674.89     18.56 o
 -14   1   5     2150.07     2382.82     31.43 o
 -13   1   5      945.69     1001.62     17.83 o
 -12   1   5       16.25       15.25      4.68 o
 -11   1   5      183.39      170.02      7.35 o
 -10   1   5      944.84      942.07     14.50 o
  -9   1   5     1027.36     1036.19     14.93 o
  -8   1   5       25.60       17.64      2.97 o
  -7   1   5       97.75       84.53      3.91 o
  -6   1   5     4195.00     4130.50     36.72 o
  -5   1   5      515.38      462.56      7.28 o
  -4   1   5      510.16      440.51      7.03 o
  -3   1   5     6679.07     6643.45     54.01 o
  -2   1   5     2411.66     2394.44     22.45 o
  -1   1   5     1371.30     1555.55     15.60 o
   0   1   5     3742.99     3829.68     33.74 o
   1   1   5    10424.35    10811.50     89.43 o
   2   1   5     8025.24     8723.68     73.01 o
   3   1   5      936.00     1020.35     12.49 o
   4   1   5       47.95       53.78      3.19 o
   5   1   5     1630.49     1498.54     16.34 o
   6   1   5     1127.64     1070.21     13.34 o
   7   1   5      234.70      277.52      7.25 o
   8   1   5      229.34      255.26      7.44 o
   9   1   5     2874.14     2888.55     29.62 o
  10   1   5     1293.42     1248.91     18.09 o
  11   1   5     1244.08     1155.62     17.71 o
  12   1   5      477.40      446.15     12.14 o
  13   1   5      278.54      322.25     11.55 o
  14   1   5       34.66       45.78      6.32 o
 -15   2   5       33.26       47.65      7.82 o
 -14   2   5      150.59      192.98     11.63 o
 -13   2   5      324.10      355.49     13.54 o
 -12   2   5     5298.67     5623.04     58.77 o
 -11   2   5     3093.53     3188.52     34.36 o
 -10   2   5     2517.25     2817.25     30.63 o
  -9   2   5     1779.48     1721.89     19.51 o
  -8   2   5      109.19       90.51      4.36 o
  -7   2   5       68.78       73.29      3.70 o
  -6   2   5      384.34      425.71      9.65 o
  -5   2   5       13.75       13.44      2.22 o
  -4   2   5    20320.73    19069.79    152.38 o
  -3   2   5    18546.34    18749.60    156.67 o
  -2   2   5    14494.63    16691.34    140.45 o
  -1   2   5    34109.65    36659.96    277.95 o
   0   2   5     1340.52     1532.73     50.63 o
   1   2   5      138.67      111.57      4.21 o
   2   2   5     1461.19     1336.39     13.88 o
   3   2   5     3430.74     4238.99     57.90 o
   4   2   5     9297.50     9280.89     77.93 o
   5   2   5     1161.16     1012.13     12.37 o
   6   2   5     1113.74     1061.30     14.14 o
   7   2   5     6149.19     6151.47     58.45 o
   8   2   5      599.08      643.25     12.52 o
   9   2   5     3318.68     3060.21     35.90 o
  10   2   5       63.18       54.14      5.44 o
  11   2   5      399.29      406.74     11.58 o
  12   2   5     1823.74     1953.90     27.40 o
  13   2   5     2251.19     2310.84     33.24 o
  14   2   5      976.81      958.18     51.75 o
 -15   3   5     3171.08     3636.02     51.58 o
 -14   3   5     5699.54     6417.45     79.77 o
 -13   3   5     1951.05     2029.77     29.73 o
 -12   3   5      647.35      646.27     14.87 o
 -11   3   5      104.49      101.30      5.90 o
 -10   3   5     6121.33     6329.83     56.16 o
  -9   3   5     4854.08     4891.76     44.29 o
  -8   3   5     3699.31     3615.64     33.80 o
  -7   3   5     3157.96     3172.48     29.84 o
  -6   3   5     4434.99     4435.31     39.24 o
  -5   3   5     2377.85     2277.57     21.94 o
  -4   3   5     7253.46     7257.66     56.56 o
  -3   3   5     9546.34    10006.02     79.67 o
  -2   3   5     5869.82     6229.28     56.33 o
  -1   3   5     1112.33     1142.44     16.52 o
   0   3   5     7143.73     6920.26     67.92 o
   1   3   5    15691.82    16098.89    152.56 o
   2   3   5    10470.03    11569.21    111.14 o
   3   3   5     7439.54     7902.62     77.54 o
   4   3   5     1084.68     1115.27     12.05 o
   5   3   5     2020.13     1909.44     19.04 o
   6   3   5     1625.65     1465.76     19.15 o
   7   3   5       70.72       76.53      6.19 o
   8   3   5      957.02      997.84     15.90 o
   9   3   5     8358.20     8050.23     81.93 o
  10   3   5     5551.03     5197.96     56.39 o
  11   3   5     4459.79     4454.35     50.08 o
  12   3   5      648.98      669.40     14.70 o
  13   3   5      110.22      106.14      6.99 o
 -14   4   5      302.66      372.82     14.34 o
 -13   4   5      857.59      937.00     20.62 o
 -12   4   5     1042.42     1088.26     19.75 o
 -11   4   5     1613.54     1670.08     22.89 o
 -10   4   5     2815.04     2943.05     33.50 o
  -9   4   5      428.12      443.38      9.97 o
  -8   4   5      290.05      271.98      7.12 o
  -7   4   5     1860.48     1838.81     19.36 o
  -6   4   5      196.70      186.75      5.17 o
  -5   4   5      583.51      524.26      7.45 o
  -4   4   5     2612.77     2415.57     23.98 o
  -3   4   5    18981.26    19244.03    230.13 o
  -2   4   5    26267.36    28166.74    255.62 o
  -1   4   5     6079.80     6631.10     91.00 o
   0   4   5     2593.56     2507.70     37.46 o
   1   4   5      677.34      730.60     10.46 o
   2   4   5     7798.62     8233.52     74.68 o
   3   4   5     1770.39     1752.19     25.85 o
   4   4   5      866.40      807.49     14.55 o
   5   4   5     2324.01     2262.19     29.80 o
   6   4   5      126.33      109.20      6.08 o
   7   4   5      334.04      358.81     10.83 o
   8   4   5     1292.96     1245.80     17.81 o
   9   4   5     1671.78     1604.27     22.00 o
  10   4   5        6.01       15.78      4.06 o
  11   4   5       55.24       43.52      5.12 o
  12   4   5      625.23      606.92     13.93 o
  13   4   5     1784.64     1870.96     27.07 o
 -14   5   5      514.04      555.19     16.89 o
 -13   5   5      561.49      596.36     16.72 o
 -12   5   5       32.00       37.55      6.19 o
 -11   5   5     1087.01     1070.56     18.95 o
 -10   5   5      359.60      333.96      9.95 o
  -9   5   5      143.28      151.30      6.97 o
  -8   5   5      916.81      902.09     14.28 o
  -7   5   5       42.87       50.21      3.64 o
  -6   5   5      138.66       83.72      3.72 o
  -5   5   5      312.48      307.46      6.95 o
  -4   5   5       54.12       58.83      4.63 o
  -3   5   5       28.00       42.58      2.86 o
  -2   5   5     3177.21     3372.75     31.43 o
  -1   5   5       13.56       57.77      5.55 o
   0   5   5     1927.18     2040.26     23.52 o
   1   5   5     1037.57     1049.50     14.30 o
   2   5   5      848.00      967.11     13.56 o
   3   5   5     1107.69     1042.25     14.87 o
   4   5   5      558.31      469.97     11.20 o
   5   5   5       61.96       42.59      4.79 o
   6   5   5      716.94      638.53     13.81 o
   7   5   5      458.21      456.98     12.21 o
   8   5   5     1910.47     1795.04     27.16 o
   9   5   5      123.53       91.96      6.73 o
  10   5   5      331.62      314.24     11.91 o
  11   5   5      210.02      177.49      9.89 o
  12   5   5       20.95       12.55      6.27 o
  13   5   5       45.29       29.27      7.00 o
 -14   6   5      141.68      129.74      8.02 o
 -13   6   5       32.66       18.21      5.27 o
 -12   6   5     1867.84     1990.03     26.04 o
 -11   6   5      375.85      328.67     10.31 o
 -10   6   5      212.60      171.75      7.50 o
  -9   6   5      164.62      135.51      6.33 o
  -8   6   5      754.48      713.10     11.15 o
  -7   6   5      619.30      585.42     11.17 o
  -6   6   5       93.54       97.09      4.75 o
  -5   6   5      770.28      676.27     11.54 o
  -4   6   5     1880.16     1787.15     20.74 o
  -3   6   5      669.78      645.36     12.87 o
  -2   6   5      314.03      501.66     12.95 o
  -1   6   5     4547.36     4995.02    146.15 o
   0   6   5      387.36      585.24     47.54 o
   1   6   5     2885.06     3213.58     43.74 o
   2   6   5     1356.05     1498.01     18.83 o
   3   6   5        9.65        7.45      4.02 o
   4   6   5     2745.85     2675.43     42.80 o
   5   6   5      804.83      716.75     14.41 o
   6   6   5      138.90      133.58     12.21 o
   7   6   5      742.09      728.35     15.45 o
   8   6   5       50.77       48.69      5.55 o
   9   6   5      167.15      105.26      7.29 o
  10   6   5      322.13      306.71     12.38 o
  11   6   5      333.69      363.50     13.61 o
  12   6   5      313.43      369.40     16.11 o
 -13   7   5      628.47      650.45     16.64 o
 -12   7   5      401.85      389.75     12.02 o
 -11   7   5      128.75      125.39      6.90 o
 -10   7   5      318.68      314.17      9.78 o
  -9   7   5       20.71       19.40      4.70 o
  -8   7   5     2316.09     2306.55     32.66 o
  -7   7   5     1746.26     1719.00     26.09 o
  -6   7   5     4548.89     4848.50     53.06 o
  -5   7   5     8451.43     8468.60    113.66 o
  -4   7   5     2440.56     2374.66     28.75 o
  -3   7   5     1543.24     1710.48     22.24 o
  -2   7   5     1183.68     1179.53     22.67 o
  -1   7   5     2879.37     3123.36     39.49 o
   0   7   5    12242.66    12693.43    150.87 o
   1   7   5     5220.61     6018.73     79.86 o
   2   7   5     3271.17     3885.77     66.57 o
   3   7   5     1989.57     1917.66     37.57 o
   4   7   5     1189.65     1178.32     18.56 o
   5   7   5      197.07      166.06      8.24 o
   6   7   5      246.36      246.92      9.65 o
   7   7   5       38.78       39.38      5.39 o
   8   7   5       59.88       57.57      6.00 o
   9   7   5      854.26      804.75     17.34 o
  10   7   5     1550.57     1447.16     27.76 o
  11   7   5     3025.65     2984.11     46.78 o
  12   7   5      752.07      704.10     20.46 o
 -12   8   5     4690.23     5015.83     56.38 o
 -11   8   5     4229.52     4426.26     59.89 o
 -10   8   5     2801.10     2915.46     40.64 o
  -9   8   5      137.59      109.15      7.15 o
  -8   8   5       50.87       51.76      5.32 o
  -7   8   5       17.91       21.48      4.49 o
  -6   8   5     1769.39     1736.52     25.87 o
  -5   8   5      988.97      913.34     16.79 o
  -4   8   5     1421.34     1389.28     21.33 o
  -3   8   5     2228.60     2249.20     30.10 o
  -2   8   5     7936.76     8202.32     83.80 o
  -1   8   5     7034.63     7170.53     81.86 o
   0   8   5     2801.08     3150.05     57.23 o
   1   8   5     3243.29     3204.41     44.33 o
   2   8   5     1873.98     1950.58     30.14 o
   3   8   5      950.53      859.81     17.95 o
   4   8   5     1673.96     1799.87     30.97 o
   5   8   5     5045.24     4887.23     63.67 o
   6   8   5     5286.29     5009.24     68.55 o
   7   8   5     5874.55     5954.66     77.35 o
   8   8   5     1270.51     1170.69     23.15 o
   9   8   5     1017.70      944.65     21.16 o
  10   8   5      203.97      215.39     11.86 o
  11   8   5      976.09      955.44     22.98 o
 -12   9   5      426.55      476.19     16.36 o
 -11   9   5       51.10       58.98      7.10 o
 -10   9   5       24.01       29.08      5.97 o
  -9   9   5       13.37        9.58      5.17 o
  -8   9   5     2088.96     2032.31     33.47 o
  -7   9   5     1681.12     1671.21     25.56 o
  -6   9   5     2873.90     2928.79     38.53 o
  -5   9   5     6656.57     6528.09     75.58 o
  -4   9   5     2187.91     2204.74     30.13 o
  -3   9   5      632.67      614.95     15.68 o
  -2   9   5      114.37      122.12     10.33 o
  -1   9   5     5334.59     5261.24     86.67 o
   0   9   5    12010.89    12405.14    152.21 o
   1   9   5     7680.64     7762.99     98.69 o
   2   9   5     2913.72     2947.05     47.87 o
   3   9   5      533.69      509.28     16.41 o
   4   9   5       48.15       61.02      5.12 o
   5   9   5        0.67       -2.45      4.13 o
   6   9   5       18.79       19.88      5.05 o
   7   9   5       13.90       17.63      5.33 o
   8   9   5      348.55      345.96     12.97 o
   9   9   5      484.16      445.58     14.90 o
  10   9   5     1730.93     1638.76     30.59 o
 -11  10   5     1831.50     1949.95     44.47 o
 -10  10   5      393.89      387.98     13.24 o
  -9  10   5        0.47       -6.04      6.04 o
  -8  10   5        0.36       -4.17      4.17 o
  -7  10   5      240.38      236.85      9.92 o
  -6  10   5       16.15        6.15      4.11 o
  -5  10   5        9.38        2.53      6.04 o
  -4  10   5       48.49       35.05      6.59 o
  -3  10   5      437.28      492.78     12.65 o
  -2  10   5     1840.98     1818.17     29.72 o
  -1  10   5      739.03      774.81     17.44 o
   0  10   5     1198.79     1280.58     23.76 o
   1  10   5      288.58      347.26     12.98 o
   2  10   5        1.71       13.34      6.55 o
   3  10   5      513.15      485.33     16.08 o
   4  10   5      237.01      211.65     12.49 o
   5  10   5     1384.81     1317.13     23.17 o
   6  10   5     2082.45     2015.67     31.95 o
   7  10   5      350.47      324.14     12.37 o
   8  10   5      688.54      650.20     17.17 o
   9  10   5       86.77       78.95      7.54 o
 -10  11   5       72.86       43.97     10.11 o
  -9  11   5       17.80        9.96      7.91 o
  -8  11   5      131.64       97.68     10.41 o
  -7  11   5      267.11      230.68     17.42 o
  -6  11   5      228.27      211.62     14.08 o
  -5  11   5       23.86       40.88     10.10 o
  -4  11   5      498.88      547.12     17.84 o
  -3  11   5       43.22       55.08      6.81 o
  -2  11   5       14.99       27.66     16.36 o
  -1  11   5      727.96      828.01     30.91 o
   0  11   5        0.07       52.36     16.74 o
   2  11   5       96.86      125.58     20.55 o
   3  11   5     1170.63     1155.05     25.92 o
   4  11   5       10.74       -1.55      5.97 o
   5  11   5      129.29      100.07      7.29 o
   6  11   5      245.24      197.95     11.22 o
   7  11   5      117.37       98.66      8.36 o
   8  11   5      414.01      408.55     16.02 o
  -8  12   5      430.17      385.50     18.93 o
  -7  12   5      736.68      688.85     26.39 o
  -6  12   5      270.25      259.14     15.42 o
  -5  12   5       78.57       72.41     13.07 o
  -4  12   5     1331.29     1309.12     47.16 o
  -3  12   5     3319.56     3344.58     72.36 o
  -2  12   5     3633.08     3946.48     88.40 o
  -1  12   5     1150.23     1435.70     92.47 o
   0  12   5      139.99      190.27     25.12 o
   1  12   5      239.45      309.04     22.06 o
   2  12   5     2118.01     2082.36     54.28 o
   3  12   5      170.94      147.12     30.82 o
   4  12   5      477.65      434.57     34.25 o
   5  12   5      951.64      838.76     24.43 o
   6  12   5        1.48        8.17      5.04 o
   7  12   5      133.71      119.51      8.99 o
  -6  13   5      928.75      889.97     25.92 o
  -5  13   5      862.70      867.29     24.73 o
  -4  13   5      408.37      385.94     17.96 o
  -3  13   5      649.90      613.59     30.82 o
  -2  13   5        8.32       21.24     16.74 o
  -1  13   5       69.72       69.62     13.42 o
   0  13   5     1525.74     1553.85     45.66 o
   1  13   5     2665.28     2673.29     79.53 o
   2  13   5     1699.70     1819.70     70.02 o
   3  13   5     2301.86     2275.58     81.43 o
   4  13   5     1098.10      981.01     49.47 o
   5  13   5      267.78      233.65     29.68 o
  -3  14   5     2396.01     2370.95     62.49 o
  -2  14   5     4491.70     4374.87     97.89 o
  -1  14   5     2839.18     2987.94    100.46 o
   0  14   5      622.44      714.64     47.19 o
   1  14   5        1.76       60.89     19.03 o
   2  14   5      819.18      825.75     46.42 o
 -15   0   6     1451.99     1634.00     45.82 o
 -14   0   6     4662.50     5213.21     76.41 o
 -13   0   6     2258.56     2435.37     41.91 o
 -12   0   6        0.48       12.92      5.85 o
 -11   0   6     1285.80     1394.33     27.51 o
 -10   0   6     7966.61     8055.85    105.91 o
  -9   0   6    10651.54    10811.56    137.54 o
  -8   0   6    10760.67    10920.16    137.99 o
  -7   0   6      441.11      419.52     11.01 o
  -6   0   6     1502.95     1526.39     22.26 o
  -5   0   6        5.28        8.75      4.45 o
  -4   0   6     2263.42     2251.83     29.02 o
  -3   0   6      931.22      945.78     16.58 o
  -2   0   6     1024.76     1090.41     38.61 o
  -1   0   6     9672.33    10409.13    122.84 o
   0   0   6    11695.18    12938.72    151.48 o
   1   0   6     8788.80     9764.63    115.72 o
   2   0   6    31054.44    31372.78    359.77 o
   3   0   6     2986.93     3279.06     57.78 o
   4   0   6      826.28      795.15     15.37 o
   5   0   6     1279.55     1352.94     22.19 o
   6   0   6     8500.86     8277.89    104.63 o
   7   0   6     4225.81     4133.14     54.92 o
   8   0   6     1877.49     1959.67     31.07 o
   9   0   6     4925.14     5041.53     66.95 o
  10   0   6     3886.63     3850.27     62.12 o
  11   0   6      923.16      859.28     23.11 o
  12   0   6        0.04        6.33      6.47 o
  13   0   6       34.64       79.40      9.63 o
 -15   1   6      230.12      284.42     12.64 o
 -14   1   6      683.51      779.89     17.96 o
 -13   1   6      366.70      393.36     11.51 o
 -12   1   6     3320.21     3464.45     37.77 o
 -11   1   6     4124.97     4080.83     42.28 o
 -10   1   6     2140.89     2155.90     25.39 o
  -9   1   6      336.20      384.45      9.21 o
  -8   1   6      487.31      462.61      9.19 o
  -7   1   6      334.14      329.66      7.44 o
  -6   1   6     3741.76     3554.54     30.63 o
  -5   1   6      535.30      570.19      8.31 o
  -4   1   6    14342.71    14446.03    109.76 o
  -3   1   6    11992.09    12024.33     99.96 o
  -2   1   6     9249.36     9101.79     76.43 o
  -1   1   6     5487.88     6366.49     89.16 o
   0   1   6      333.36      406.09     12.12 o
   1   1   6     1274.25     1313.66     14.50 o
   2   1   6    19631.45    20355.88    166.53 o
   3   1   6     5878.92     6270.53     54.33 o
   4   1   6     8309.61     8340.81     71.06 o
   5   1   6     2007.15     2108.26     21.82 o
   6   1   6      145.18      116.00      4.73 o
   7   1   6       41.29       44.73      3.63 o
   8   1   6       58.72       62.15      4.40 o
   9   1   6      171.79      139.72      6.49 o
  10   1   6      201.21      173.44      7.77 o
  11   1   6       48.32       31.53      4.93 o
  12   1   6     1804.57     1780.02     25.94 o
  13   1   6     2531.87     2750.37     35.89 o
 -15   2   6      747.05      859.18     21.02 o
 -14   2   6      630.10      692.52     17.06 o
 -13   2   6      478.90      498.92     13.99 o
 -12   2   6       26.61       16.19      4.70 o
 -11   2   6     1363.91     1393.91     19.35 o
 -10   2   6     3559.99     3480.65     34.19 o
  -9   2   6     2162.41     2221.73     23.73 o
  -8   2   6     1344.68     1291.50     15.87 o
  -7   2   6        2.18       -1.70      2.54 o
  -6   2   6      582.73      501.59      8.56 o
  -5   2   6      423.46      404.25      7.38 o
  -4   2   6       92.15       86.83      4.85 o
  -3   2   6      160.53      183.27      4.94 o
  -2   2   6       72.95       78.27      3.04 o
  -1   2   6      398.59      460.32      6.58 o
   0   2   6     2008.51     2235.28     21.49 o
   1   2   6     5569.44     5786.74     49.97 o
   2   2   6     3888.50     3958.18     35.50 o
   3   2   6     4274.44     4332.05     38.73 o
   4   2   6      769.38      658.86      9.97 o
   5   2   6      101.02       62.03      3.82 o
   6   2   6      375.44      372.41      8.85 o
   7   2   6      421.43      432.16      9.27 o
   8   2   6     2490.73     2394.35     27.13 o
   9   2   6     1469.82     1469.30     19.81 o
  10   2   6      283.86      257.94      9.14 o
  11   2   6      118.01       93.77      5.84 o
  12   2   6       63.95       70.33      5.91 o
  13   2   6      183.73      240.60     10.67 o
 -14   3   6      514.61      573.27     17.36 o
 -13   3   6      385.89      396.94     13.05 o
 -12   3   6      777.02      803.50     16.97 o
 -11   3   6     1567.63     1532.94     22.24 o
 -10   3   6       63.59       49.05      4.89 o
  -9   3   6      782.77      751.13     12.18 o
  -8   3   6        1.07       -1.95      2.82 o
  -7   3   6      534.92      493.57      8.92 o
  -6   3   6     1661.56     1579.08     17.16 o
  -5   3   6     1740.26     1765.99     18.35 o
  -4   3   6        3.09        7.30      1.93 o
  -3   3   6        6.27       11.31      1.98 o
  -2   3   6     1093.31     1110.06     12.33 o
  -1   3   6       83.32       82.70      4.93 o
   0   3   6     3097.94     3555.58     51.11 o
   1   3   6      622.34      700.71     16.37 o
   2   3   6       73.16       69.76      4.24 o
   3   3   6     1210.03     1258.75     17.19 o
   4   3   6     1923.70     1875.41     23.36 o
   5   3   6     2310.08     2316.13     22.72 o
   6   3   6       16.20       19.59      3.10 o
   7   3   6      638.54      597.81     10.96 o
   8   3   6       36.68       28.68      4.06 o
   9   3   6     1000.15      992.10     15.72 o
  10   3   6      507.11      490.26     12.16 o
  11   3   6       98.16       69.05      5.82 o
  12   3   6      735.68      752.99     15.65 o
  13   3   6        0.11        4.84      5.08 o
 -14   4   6      777.20      854.44     20.68 o
 -13   4   6      320.94      344.70     13.94 o
 -12   4   6       15.63        9.90      4.95 o
 -11   4   6        0.20        4.46      4.28 o
 -10   4   6     1591.03     1538.20     20.06 o
  -9   4   6     1635.53     1589.41     20.21 o
  -8   4   6     1891.41     1888.45     22.02 o
  -7   4   6      232.51      202.62      7.26 o
  -6   4   6     3491.02     3332.08     33.15 o
  -5   4   6     1707.54     1765.21     16.95 o
  -4   4   6      158.19      164.56      4.84 o
  -3   4   6      256.82      282.70      7.41 o
  -2   4   6     5163.18     5370.28     54.69 o
  -1   4   6     5337.03     5754.57     58.24 o
   0   4   6    12146.07    13710.48    173.68 o
   1   4   6     7178.85     8197.18     87.73 o
   2   4   6    10112.56    10765.65    125.31 o
   3   4   6      961.19     1130.42     19.00 o
   4   4   6     2563.88     2478.88     29.10 o
   5   4   6       80.81      104.25      7.47 o
   6   4   6     1554.63     1447.07     22.74 o
   7   4   6        9.02        4.23      4.26 o
   8   4   6      476.40      474.26     13.29 o
   9   4   6      565.71      509.90     14.24 o
  10   4   6      501.71      506.64     11.67 o
  11   4   6     1089.90     1113.96     18.45 o
  12   4   6       21.80        5.18      4.48 o
 -14   5   6      814.08      905.77     21.35 o
 -13   5   6     1616.44     1745.08     30.11 o
 -12   5   6     7183.78     7559.39     81.83 o
 -11   5   6     5633.96     5648.33     63.06 o
 -10   5   6     2288.06     2250.85     28.11 o
  -9   5   6       16.01       34.08      4.48 o
  -8   5   6      880.00      825.93     14.01 o
  -7   5   6     2643.38     2645.33     27.93 o
  -6   5   6     5152.56     5005.80     47.07 o
  -5   5   6      974.20     1073.65     14.09 o
  -4   5   6     9083.34     9418.59     82.82 o
  -3   5   6     3066.84     3164.93     33.75 o
  -2   5   6     3974.06     4103.47     43.97 o
  -1   5   6     5130.70     5684.78     72.02 o
   0   5   6     1192.50     1520.66     31.78 o
   1   5   6      433.01      378.07     21.27 o
   2   5   6     6749.30     6883.88     68.92 o
   3   5   6     5813.91     5950.53     67.70 o
   4   5   6    11258.45    11849.94    146.79 o
   5   5   6     3992.33     4090.02     49.64 o
   6   5   6     1498.99     1405.46     22.53 o
   7   5   6     1604.45     1504.76     24.17 o
   8   5   6       42.89       13.34      4.84 o
   9   5   6       50.74       32.19      5.78 o
  10   5   6     1657.61     1602.73     27.09 o
  11   5   6      980.87      963.70     20.78 o
  12   5   6     2035.33     2008.04     32.86 o
 -13   6   6      279.20      323.87     13.09 o
 -12   6   6      282.98      293.65     11.20 o
 -11   6   6      291.48      327.71     11.06 o
 -10   6   6     3292.15     3344.20     39.95 o
  -9   6   6     2131.56     2219.75     28.50 o
  -8   6   6     5101.37     5127.93     51.40 o
  -7   6   6     4442.52     4375.25     49.51 o
  -6   6   6     1438.52     1452.60     21.18 o
  -5   6   6       56.98       58.61      4.66 o
  -4   6   6      943.54      938.04     15.38 o
  -3   6   6        0.52       16.06      4.28 o
  -2   6   6     7295.95     7355.78     81.69 o
  -1   6   6     3746.46     4117.08     73.77 o
   0   6   6    17814.97    19126.12    201.40 o
   1   6   6    16341.16    17142.45    212.62 o
   2   6   6     2241.35     2174.22     53.14 o
   3   6   6      543.88      542.29     12.39 o
   4   6   6       20.62       30.03      4.46 o
   5   6   6     1467.29     1430.21     22.28 o
   6   6   6     3125.52     3055.14     39.85 o
   7   6   6      154.14      118.65      7.22 o
   8   6   6     1239.37     1210.89     21.82 o
   9   6   6     1117.23     1091.79     21.11 o
  10   6   6      769.64      741.68     17.69 o
  11   6   6     2026.99     2013.87     32.58 o
  12   6   6      563.18      594.33     19.04 o
 -13   7   6     2115.45     2335.45     32.23 o
 -12   7   6     1801.78     1893.52     27.51 o
 -11   7   6     1157.77     1217.96     19.97 o
 -10   7   6     1612.66     1560.41     26.60 o
  -9   7   6       44.95       35.75      5.73 o
  -8   7   6      881.41      874.67     17.81 o
  -7   7   6      592.49      606.70     14.47 o
  -6   7   6     1642.10     1565.11     22.28 o
  -5   7   6     1028.69     1035.45     16.88 o
  -4   7   6      211.55      200.74      8.07 o
  -3   7   6      717.75      676.99     12.88 o
  -2   7   6     4600.49     4862.29     52.81 o
  -1   7   6     1237.27     1245.91     19.74 o
   0   7   6      387.45      403.05     13.57 o
   1   7   6       17.58       23.80      5.12 o
   2   7   6     1457.34     1500.65     22.13 o
   3   7   6     2086.80     1991.20     27.63 o
   4   7   6     1860.69     1798.07     26.03 o
   5   7   6     2571.34     2564.60     34.38 o
   6   7   6     2095.47     1989.53     29.18 o
   7   7   6       26.71        5.89      5.13 o
   8   7   6       54.78       36.90      5.48 o
   9   7   6       27.84       22.31      5.43 o
  10   7   6      259.27      262.13     13.26 o
  11   7   6      772.98      778.96     21.05 o
 -12   8   6       40.91       40.84      7.20 o
 -11   8   6       87.57       75.26      7.49 o
 -10   8   6        0.04       -4.57      4.74 o
  -9   8   6       43.72       42.43      5.99 o
  -8   8   6      160.86      178.75     15.21 o
  -7   8   6      548.80      590.91     14.41 o
  -6   8   6       38.04       24.36      4.61 o
  -5   8   6       62.49       63.75      5.56 o
  -4   8   6      651.66      606.52     13.47 o
  -3   8   6        8.45        9.85      3.91 o
  -2   8   6       91.78       92.26      7.12 o
  -1   8   6      124.45      190.58      9.32 o
   0   8   6      164.83      312.89     12.22 o
   1   8   6      197.02      268.14     15.71 o
   2   8   6      311.02      383.63     20.76 o
   3   8   6      166.60      227.94      8.79 o
   4   8   6        0.14        7.03      4.06 o
   5   8   6      495.75      436.88     12.75 o
   6   8   6       30.56        3.69      5.66 o
   7   8   6       66.16       52.66      6.49 o
   8   8   6       19.99        3.61      5.05 o
   9   8   6        8.68        0.23      5.38 o
  10   8   6      103.07       79.42      8.38 o
 -11   9   6      365.50      311.33     14.82 o
 -10   9   6      756.50      681.49     19.07 o
  -9   9   6       39.14       24.54      8.69 o
  -8   9   6        6.97        1.08      4.84 o
  -7   9   6        5.53        8.89      4.63 o
  -6   9   6      915.82      947.48     18.27 o
  -5   9   6       58.15       61.67      5.38 o
  -4   9   6      758.76      764.36     15.50 o
  -3   9   6      137.07      152.42     16.15 o
  -2   9   6     1433.40     1480.00     23.41 o
  -1   9   6      713.15      884.31     19.97 o
   0   9   6        1.09       56.22      7.14 o
   1   9   6      299.87      414.79     15.77 o
   2   9   6     1025.43      976.07     23.36 o
   3   9   6      290.60      304.66     27.93 o
   4   9   6     1352.35     1408.73     46.91 o
   5   9   6      723.50      792.36     33.09 o
   6   9   6      475.10      404.64     20.58 o
   7   9   6       33.23       17.34      6.01 o
   8   9   6      357.34      341.74     13.52 o
   9   9   6       33.60       19.02      6.25 o
  10   9   6      464.18      469.16     16.87 o
 -10  10   6     1426.74     1413.54     27.97 o
  -9  10   6      840.55      797.43     19.20 o
  -8  10   6     4016.07     3985.76     57.87 o
  -7  10   6     1598.80     1484.60     27.26 o
  -6  10   6      705.12      670.49     17.46 o
  -5  10   6      295.31      338.16     18.24 o
  -4  10   6      168.11      152.00     10.44 o
  -3  10   6       19.83       32.05      5.46 o
  -2  10   6     2117.75     2043.52     33.57 o
  -1  10   6      962.80     1306.41     29.66 o
   0  10   6     7607.39     8108.37    104.13 o
   1  10   6     4101.89     4440.85     86.89 o
   2  10   6     1276.14     1397.30     37.67 o
   3  10   6      977.75     1005.48     24.26 o
   4  10   6       58.06       71.65      7.77 o
   5  10   6      268.46      266.51     12.12 o
   6  10   6     1602.59     1535.62     27.48 o
   7  10   6      462.18      431.13     14.53 o
   8  10   6     1136.64     1112.25     23.70 o
   9  10   6      743.56      741.36     28.26 o
  -9  11   6      160.33      151.99     16.27 o
  -8  11   6      446.74      463.96     19.97 o
  -7  11   6      694.61      673.97     22.61 o
  -6  11   6     1872.14     1789.60     29.89 o
  -5  11   6     2009.95     1979.68     36.32 o
  -4  11   6     1902.82     1848.60     29.95 o
  -3  11   6     2229.29     2222.27     34.00 o
  -2  11   6     3058.91     3080.16     52.85 o
  -1  11   6     1354.87     1432.39     30.36 o
   0  11   6      327.27      365.62     20.52 o
   1  11   6      118.09      111.80      9.02 o
   2  11   6     2508.73     2433.17     44.87 o
   3  11   6     2810.91     2570.32     54.49 o
   4  11   6     4408.60     4213.66    101.22 o
   5  11   6     1877.19     1823.83     30.65 o
   6  11   6      969.07      910.93     20.02 o
   7  11   6      577.91      510.70     17.03 o
  -7  12   6     1462.92     1335.41     33.59 o
  -6  12   6      241.25      218.73     14.40 o
  -5  12   6       53.56       39.70      7.50 o
  -4  12   6      327.62      283.94     14.71 o
  -3  12   6       67.77       64.54      8.40 o
  -2  12   6      767.76      776.21     43.76 o
  -1  12   6     1522.47     1622.65     48.05 o
   0  12   6     3794.53     3762.07    101.22 o
   1  12   6     4354.11     4295.78    132.82 o
   2  12   6     1088.51     1110.74     25.72 o
   3  12   6      245.99      254.43     14.24 o
   4  12   6        1.78        3.77      6.31 o
   5  12   6      596.70      531.84     21.53 o
   6  12   6      425.24      412.94     19.69 o
  -5  13   6       43.49       34.88      8.09 o
  -4  13   6       23.92       15.56      7.15 o
  -3  13   6      259.54      316.58     27.40 o
  -2  13   6       87.18      106.77     20.55 o
  -1  13   6      168.99      177.34     17.43 o
   0  13   6      272.51      299.51     23.07 o
   1  13   6      116.97      301.17     23.12 o
   2  13   6       37.81       69.26     18.27 o
   3  13   6      352.09      359.22     34.25 o
   4  13   6      138.55      109.59     21.31 o
 -14   1   7        0.18       -4.77      4.77 o
 -13   1   7       97.58       71.40      6.24 o
 -12   1   7       47.11       35.12      4.84 o
 -11   1   7     2563.19     2690.71     30.93 o
 -10   1   7     1713.81     1636.97     21.51 o
  -9   1   7     3010.43     2763.33     28.39 o
  -8   1   7     8026.12     8055.45     69.27 o
  -7   1   7        2.46        4.99      3.26 o
  -6   1   7        3.53       12.97      3.45 o
  -5   1   7        1.61        9.15      2.49 o
  -4   1   7     2833.24     2729.22     24.50 o
  -3   1   7     1911.08     2081.66     21.33 o
  -2   1   7      748.46      749.33     10.45 o
  -1   1   7      905.92      919.97     11.79 o
   0   1   7     4687.32     4761.93     42.52 o
   1   1   7      772.75     1317.97     34.61 o
   2   1   7     2721.94     2746.31     26.71 o
   3   1   7     1479.89     1408.85     16.42 o
   4   1   7      354.05      305.86      7.78 o
   5   1   7     1027.62     1014.49     13.62 o
   6   1   7     1424.91     1431.57     18.41 o
   7   1   7      379.99      400.92      9.54 o
   8   1   7     1751.48     1656.81     21.42 o
   9   1   7       56.50       23.85      5.04 o
  10   1   7       57.10       42.41      5.25 o
  11   1   7       50.46       45.83      5.42 o
  12   1   7      297.00      280.74     11.01 o
 -14   2   7     1489.53     1680.66     27.40 o
 -13   2   7      907.40      968.36     18.13 o
 -12   2   7     1875.09     1908.83     26.50 o
 -11   2   7     3105.21     3150.94     37.43 o
 -10   2   7     1429.09     1377.21     18.16 o
  -9   2   7      654.00      679.35     11.73 o
  -8   2   7      209.35      199.33      7.17 o
  -7   2   7     3505.11     3577.60     33.76 o
  -6   2   7    13019.36    12747.48    104.69 o
  -5   2   7     2579.15     2457.28     24.35 o
  -4   2   7     4849.65     5091.02     41.84 o
  -3   2   7     2035.82     2136.07     21.69 o
  -2   2   7      666.43      659.70      8.84 o
  -1   2   7      301.43      355.67      6.32 o
   0   2   7      108.83      142.59      5.08 o
   1   2   7     3120.43     3424.29     31.77 o
   2   2   7    22557.77    24358.56    198.82 o
   3   2   7     4685.07     4778.96     42.92 o
   4   2   7    12929.13    12957.36    115.46 o
   5   2   7     3108.50     3249.56     33.60 o
   6   2   7        3.15        9.01      3.02 o
   7   2   7       51.81       53.63      4.32 o
   8   2   7      590.42      601.67     11.98 o
   9   2   7      444.32      372.02     10.49 o
  10   2   7     1614.90     1629.56     23.75 o
  11   2   7      127.69      109.18      6.69 o
  12   2   7     1018.98      991.62     20.14 o
 -14   3   7      416.96      467.30     15.85 o
 -13   3   7       69.29       57.68      6.48 o
 -12   3   7      215.40      220.43      9.41 o
 -11   3   7     3985.76     4141.68     42.93 o
 -10   3   7     6403.21     6446.04     61.48 o
  -9   3   7     6116.41     5847.61     55.95 o
  -8   3   7     9312.90     9401.55     84.81 o
  -7   3   7      635.52      690.66     11.95 o
  -6   3   7       91.43       73.95      3.90 o
  -5   3   7     1484.57     1403.79     16.05 o
  -4   3   7     4771.42     4854.63     39.97 o
  -3   3   7     2746.07     3000.23     27.34 o
  -2   3   7     1793.31     1945.86     23.21 o
  -1   3   7     1250.61     1383.93     18.67 o
   0   3   7    15439.90    16491.86    157.83 o
   1   3   7     6658.81     7875.06     78.68 o
   2   3   7     5503.95     5703.95     58.79 o
   3   3   7      611.64      547.80     11.29 o
   4   3   7     2271.88     2298.85     27.90 o
   5   3   7     3359.72     3331.94     33.96 o
   6   3   7     6978.23     7366.58     68.79 o
   7   3   7     4041.97     4047.42     41.14 o
   8   3   7     5375.23     5270.83     56.61 o
   9   3   7      260.57      268.03      9.86 o
  10   3   7      104.03       73.39      6.64 o
  11   3   7       68.92       42.33      5.79 o
  12   3   7      274.05      302.53     11.77 o
 -14   4   7      137.50      137.09      9.56 o
 -13   4   7      379.47      383.30     14.34 o
 -12   4   7     2106.12     2212.75     30.03 o
 -11   4   7      770.36      820.18     15.94 o
 -10   4   7      820.50      799.95     15.26 o
  -9   4   7      337.37      290.64      9.09 o
  -8   4   7      522.39      475.35     10.23 o
  -7   4   7     3182.33     3201.18     33.07 o
  -6   4   7     3095.47     3066.89     31.58 o
  -5   4   7     3294.46     3180.01     32.68 o
  -4   4   7     4137.64     4183.40     37.05 o
  -3   4   7       56.59      147.51      7.76 o
  -2   4   7      477.90      504.12     10.24 o
  -1   4   7      227.03      243.20      7.70 o
   0   4   7     1317.46     1383.04     18.74 o
   1   4   7     3705.29     3988.28     42.91 o
   2   4   7     6974.70     7400.34     74.57 o
   3   4   7     6943.66     7070.44     71.83 o
   4   4   7     5609.28     5329.58     62.35 o
   5   4   7      513.25      508.17     13.14 o
   6   4   7      103.51       84.75      6.58 o
   7   4   7       61.43       46.21      5.82 o
   8   4   7      596.34      563.35     14.79 o
   9   4   7      142.94      104.26      7.60 o
  10   4   7      256.53      236.98     11.85 o
  11   4   7      178.46      131.96      8.88 o
  12   4   7      945.41      934.20     23.50 o
 -13   5   7       29.59       14.70      6.14 o
 -12   5   7        4.13        1.36      5.02 o
 -11   5   7       53.92       37.92      5.73 o
 -10   5   7     2351.14     2324.34     29.29 o
  -9   5   7     1404.31     1344.53     19.72 o
  -8   5   7      132.77      109.74      6.03 o
  -7   5   7      564.30      591.47     11.97 o
  -6   5   7     1687.73     1564.66     19.05 o
  -5   5   7     2229.18     2149.58     23.69 o
  -4   5   7      315.14      322.43      7.85 o
  -3   5   7      242.14      238.25      7.62 o
  -2   5   7      373.00      369.67     10.55 o
  -1   5   7      285.54      297.92      9.70 o
   0   5   7        1.52       16.54      4.08 o
   1   5   7      711.98      717.15     14.53 o
   2   5   7       92.42      109.19     10.08 o
   3   5   7      586.04      607.26     13.74 o
   4   5   7      585.42      567.68     13.77 o
   5   5   7      599.25      558.91     13.93 o
   6   5   7     1178.15     1113.31     20.40 o
   7   5   7      244.83      198.95     10.50 o
   8   5   7      178.65      148.26      8.48 o
   9   5   7      724.38      684.09     17.45 o
  10   5   7       23.42       10.16      6.22 o
  11   5   7        1.16       -5.90      5.90 o
 -13   6   7      849.85      852.33     17.83 o
 -12   6   7     1522.34     1510.06     24.03 o
 -11   6   7      579.43      545.48     13.85 o
 -10   6   7      254.20      195.49      8.66 o
  -9   6   7      420.84      422.41     11.08 o
  -8   6   7      308.28      285.99     10.48 o
  -7   6   7      169.76      181.68     10.58 o
  -6   6   7     1621.44     1522.26     22.56 o
  -5   6   7      372.02      331.78     10.38 o
  -4   6   7      223.73      184.37      8.06 o
  -3   6   7     1951.33     2015.73     26.55 o
  -2   6   7       11.64       18.80      3.98 o
  -1   6   7      920.31      898.80     16.43 o
   0   6   7      135.08      114.25      6.67 o
   1   6   7      602.70      610.84     13.44 o
   2   6   7     2698.47     2725.04     36.35 o
   3   6   7       81.51       90.52      7.38 o
   4   6   7      797.14      787.77     16.13 o
   5   6   7     1566.21     1660.64     26.08 o
   6   6   7     1652.85     1555.31     25.35 o
   7   6   7      273.81      167.97      9.19 o
   8   6   7       82.11       70.91      6.98 o
   9   6   7      210.62      145.98      8.72 o
  10   6   7     1699.84     1776.30     29.80 o
  11   6   7      122.23      105.57      8.63 o
 -12   7   7       31.04       22.42      6.63 o
 -11   7   7      488.05      492.12     15.44 o
 -10   7   7     1476.06     1397.90     25.56 o
  -9   7   7     1522.95     1338.97     24.46 o
  -8   7   7     4014.78     4027.69     52.35 o
  -7   7   7     1253.31     1252.64     23.83 o
  -6   7   7     1174.33     1048.59     18.10 o
  -5   7   7       20.12       30.24      4.41 o
  -4   7   7      435.86      412.48     12.70 o
  -3   7   7     1966.34     2230.66     34.60 o
  -2   7   7     5923.59     6206.55     97.13 o
  -1   7   7     2484.21     2879.44     45.87 o
   0   7   7     8486.39     9366.46    103.41 o
   1   7   7     2168.84     2460.79     76.82 o
   2   7   7      914.66     1024.90     18.85 o
   3   7   7       37.48       48.29      4.88 o
   4   7   7     1779.82     1788.87     26.93 o
   5   7   7     1791.38     1721.36     26.79 o
   6   7   7     3456.19     3491.64     45.67 o
   7   7   7      215.25      160.61      8.85 o
   8   7   7      772.14      679.10     16.53 o
   9   7   7       41.36       31.29      6.62 o
  10   7   7       21.13       10.08      6.62 o
 -11   8   7     1223.54     1157.15     23.74 o
 -10   8   7      768.27      730.62     17.91 o
  -9   8   7       97.41       90.11      7.30 o
  -8   8   7     3915.73     3928.03     51.48 o
  -7   8   7     7762.56     7912.77     92.43 o
  -6   8   7     4231.86     4137.79     52.59 o
  -5   8   7     1330.46     1282.25     22.21 o
  -4   8   7     2711.25     2745.79     37.46 o
  -3   8   7       16.82       53.89     11.49 o
  -2   8   7      467.65      481.39     11.53 o
  -1   8   7      402.74      426.42     10.83 o
   0   8   7       63.35       77.55      5.63 o
   1   8   7      283.18      287.12     11.06 o
   2   8   7     2517.16     2648.09     40.98 o
   3   8   7     5085.89     5106.66     65.90 o
   4   8   7    11490.93    11216.86    123.51 o
   5   8   7     3524.55     3602.37     51.28 o
   6   8   7      802.97      769.36     18.73 o
   7   8   7        9.27       10.22      5.53 o
   8   8   7      777.86      781.52     19.64 o
   9   8   7      835.36      766.56     20.25 o
  10   8   7     1920.63     1925.49     68.50 o
 -11   9   7      212.55      212.18     11.78 o
 -10   9   7     1537.89     1518.97     27.18 o
  -9   9   7     3263.18     3292.56     45.59 o
  -8   9   7     2914.46     2850.88     40.50 o
  -7   9   7     2033.68     2011.62     31.26 o
  -6   9   7      475.44      454.69     13.70 o
  -5   9   7      224.12      243.68     10.46 o
  -4   9   7      204.55      210.99      9.88 o
  -3   9   7     1327.24     1414.11     32.66 o
  -2   9   7     5225.14     5198.47     71.43 o
  -1   9   7     4472.10     4832.04     58.94 o
   0   9   7     4263.16     4781.81     82.92 o
   1   9   7     3130.13     3282.97     54.94 o
   2   9   7      918.42      927.40     29.00 o
   3   9   7      240.80      255.35     11.13 o
   4   9   7      883.32      859.71     18.87 o
   5   9   7     1985.70     1914.95     31.98 o
   6   9   7     4108.31     4061.29     57.16 o
   7   9   7      445.61      414.11     15.01 o
   8   9   7       60.41       51.85      7.30 o
   9   9   7      354.90      348.46     15.11 o
 -10  10   7       55.99       50.65     14.26 o
  -9  10   7       54.56       42.45      6.87 o
  -8  10   7     1651.30     1591.05     29.99 o
  -7  10   7     2633.36     2576.73     41.62 o
  -6  10   7     1104.44     1118.40     21.07 o
  -5  10   7      540.82      533.54     16.29 o
  -4  10   7        3.39       10.50      4.47 o
  -3  10   7      104.79       92.10      7.54 o
  -2  10   7       50.61       51.00      5.11 o
  -1  10   7      333.48      325.63     13.14 o
   0  10   7       19.56       20.91      5.98 o
   1  10   7       38.29       61.17      6.87 o
   2  10   7        2.78       16.34      6.06 o
   3  10   7     1520.08     1470.03     31.61 o
   4  10   7      904.94      891.74     19.88 o
   5  10   7      930.03      917.89     20.37 o
   6  10   7      578.60      572.66     16.83 o
   7  10   7        0.06       -5.80      5.80 o
   8  10   7      108.79       60.89      7.92 o
  -8  11   7       77.39       57.35      9.67 o
  -7  11   7       15.60       22.23      6.05 o
  -6  11   7        3.16        4.16      5.03 o
  -5  11   7      406.23      401.49     15.93 o
  -4  11   7       31.02       15.45      5.03 o
  -3  11   7        2.01       16.38      4.81 o
  -2  11   7       36.42       45.02      8.94 o
  -1  11   7      632.93      677.95     20.38 o
   0  11   7        5.11       45.13      8.38 o
   1  11   7       62.38       91.95      7.86 o
   2  11   7      314.93      311.22     13.94 o
   3  11   7      526.19      513.37     23.42 o
   4  11   7      312.58      302.54     16.20 o
   5  11   7      492.43      484.15     15.27 o
   6  11   7       85.20       80.50      7.93 o
  -6  12   7     1007.95      965.37     30.04 o
  -5  12   7      797.60      751.70     23.68 o
  -4  12   7     2220.14     2215.62     51.45 o
  -3  12   7      128.25      131.66     22.83 o
  -2  12   7      273.31      298.49     29.99 o
  -1  12   7       29.14       52.71      7.49 o
   0  12   7      819.66      855.65     22.88 o
   1  12   7      950.56      973.31     25.25 o
   2  12   7     1307.49     1344.80     31.17 o
   3  12   7     1048.06     1003.66     26.59 o
   4  12   7     1297.46     1232.81     30.27 o
  -3  13   7      466.06      473.45     28.16 o
  -2  13   7     1307.48     1357.11     45.12 o
  -1  13   7      524.22      710.30     33.35 o
   0  13   7     1766.01     1843.19     54.28 o
   1  13   7     1341.97     1378.23     45.95 o
 -14   0   8      207.29      210.31     15.03 o
 -13   0   8      238.90      244.43     15.85 o
 -12   0   8     1135.26     1115.59     25.29 o
 -11   0   8     7720.21     7914.04    106.49 o
 -10   0   8     5052.51     4964.56     70.76 o
  -9   0   8     4647.13     4506.92     64.45 o
  -8   0   8     7326.53     6834.88     80.15 o
  -7   0   8       87.58       85.83      6.37 o
  -6   0   8     2447.15     2262.23     31.37 o
  -5   0   8     8066.91     8142.35     91.88 o
  -4   0   8     9247.64     9148.55    101.98 o
  -3   0   8    11219.58    11588.82    138.30 o
  -2   0   8      537.23      679.01     15.31 o
  -1   0   8      524.31      561.90     14.54 o
   0   0   8     5933.64     6311.39     78.54 o
   1   0   8       28.80       29.02      8.02 o
   2   0   8     1078.01     1099.39     20.08 o
   3   0   8      609.94      657.98     14.85 o
   4   0   8     3039.95     3126.77     43.53 o
   5   0   8     7010.10     7029.52     87.86 o
   6   0   8     7865.08     7908.74    112.27 o
   7   0   8     7587.14     7863.77    112.55 o
   8   0   8     7857.15     7696.17    148.96 o
   9   0   8        7.53       -3.02      6.03 o
  10   0   8      117.90       90.91      9.14 o
  11   0   8      671.03      634.57     20.92 o
 -14   1   8       41.22       30.17      6.22 o
 -13   1   8      181.32      164.10      8.57 o
 -12   1   8        2.01       -4.23      4.23 o
 -11   1   8      201.56      225.43      9.73 o
 -10   1   8      730.12      729.93     13.74 o
  -9   1   8      160.07      154.96      6.42 o
  -8   1   8     1765.98     1678.94     19.69 o
  -7   1   8     2706.21     2510.82     25.98 o
  -6   1   8     8880.55     8884.19     70.62 o
  -5   1   8    10182.55    10231.25     80.17 o
  -4   1   8     2328.95     2244.44     22.76 o
  -3   1   8        7.30       29.29      3.53 o
  -2   1   8      121.43      127.50      5.23 o
  -1   1   8     4455.79     4610.68     41.96 o
   0   1   8     4377.05     4798.12     43.45 o
   1   1   8     5141.93     5511.46     49.25 o
   2   1   8    11795.64    12518.34    105.16 o
   3   1   8     4696.73     4976.08     45.29 o
   4   1   8     3000.09     2963.53     31.48 o
   5   1   8       23.17       13.62      3.42 o
   6   1   8       10.38       17.91      3.62 o
   7   1   8     2026.59     2102.66     25.37 o
   8   1   8     1954.58     1981.40     26.66 o
   9   1   8      496.67      442.95     12.16 o
  10   1   8      825.63      807.09     16.07 o
  11   1   8        4.47       -1.58      4.50 o
 -14   2   8       46.11       19.85     12.34 o
 -13   2   8      126.52      101.40      7.18 o
 -12   2   8      637.57      635.02     14.44 o
 -11   2   8      619.40      615.73     13.77 o
 -10   2   8     1661.05     1634.27     21.78 o
  -9   2   8     2746.78     2634.91     29.66 o
  -8   2   8      898.49      809.80     13.65 o
  -7   2   8       15.92        6.00      3.29 o
  -6   2   8      285.24      274.90      7.71 o
  -5   2   8     3985.01     3821.38     35.59 o
  -4   2   8     1680.52     1525.97     17.11 o
  -3   2   8       35.02       48.85      3.29 o
  -2   2   8      299.11      286.60      6.73 o
  -1   2   8       21.96       32.77      4.47 o
   0   2   8      120.78      112.47      5.14 o
   1   2   8      129.32      125.55      9.76 o
   2   2   8      141.52      130.42      7.78 o
   3   2   8        6.13       21.63      3.28 o
   4   2   8      143.07      118.14      5.53 o
   5   2   8      598.53      570.42     10.75 o
   6   2   8     3399.21     3285.02     34.85 o
   7   2   8      833.27      782.60     13.61 o
   8   2   8      749.41      782.18     14.36 o
   9   2   8      151.60      104.96      6.86 o
  10   2   8       97.81       78.67      6.83 o
  11   2   8      115.09       87.03      7.62 o
 -13   3   8      531.52      532.02     15.19 o
 -12   3   8      125.60       89.83      7.20 o
 -11   3   8       15.78        8.59      4.65 o
 -10   3   8      112.26       82.62      5.78 o
  -9   3   8      831.44      800.07     14.13 o
  -8   3   8     1239.45     1162.08     16.85 o
  -7   3   8       53.33       38.43      4.27 o
  -6   3   8      798.57      761.02     12.72 o
  -5   3   8      448.78      398.03      9.19 o
  -4   3   8      856.39      806.28     13.61 o
  -3   3   8     1087.51     1032.41     16.37 o
  -2   3   8        3.58       29.48      4.01 o
  -1   3   8      665.71      654.32     12.45 o
   0   3   8       17.64       23.29      3.94 o
   1   3   8      353.10      371.46      9.75 o
   2   3   8      310.51      311.44      9.01 o
   3   3   8      140.07      171.49      7.80 o
   4   3   8      227.23      207.88      8.61 o
   5   3   8      385.00      394.16      9.64 o
   6   3   8     1475.47     1507.69     20.95 o
   7   3   8       15.86       12.01      4.25 o
   8   3   8       79.71       76.89      5.62 o
   9   3   8       52.77       25.23      5.07 o
  10   3   8      763.19      758.79     16.55 o
  11   3   8       32.60       25.07      5.45 o
 -13   4   8      586.18      645.43     17.94 o
 -12   4   8       88.49       66.97      6.18 o
 -11   4   8     1214.18     1225.90     19.94 o
 -10   4   8      472.28      417.60     11.96 o
  -9   4   8      409.55      342.22     10.91 o
  -8   4   8     5145.99     4842.30     47.89 o
  -7   4   8     1963.74     1796.45     22.06 o
  -6   4   8       55.68       52.26      4.42 o
  -5   4   8     1099.63     1081.66     15.29 o
  -4   4   8      691.52      645.23     11.63 o
  -3   4   8     5704.99     5774.41     57.12 o
  -2   4   8     3516.06     4053.91     50.32 o
  -1   4   8      257.59      391.38     17.64 o
   0   4   8     6633.43     6942.51     79.06 o
   1   4   8       80.39      106.78     16.74 o
   2   4   8     1373.83     1423.82     22.78 o
   3   4   8      798.46      761.62     15.79 o
   4   4   8     2072.81     2042.29     29.87 o
   5   4   8     3524.38     3335.77     43.45 o
   6   4   8     2535.62     2475.83     35.16 o
   7   4   8      573.13      566.53     15.43 o
   8   4   8     1000.77      982.67     20.36 o
   9   4   8      285.13      306.86     13.01 o
  10   4   8       73.83       80.68      7.78 o
  11   4   8        0.30       -6.36      6.36 o
 -13   5   8     1165.38     1266.62     29.16 o
 -12   5   8     1119.28     1167.42     24.18 o
 -11   5   8       51.65       36.60      6.69 o
 -10   5   8        0.43       10.22      4.83 o
  -9   5   8     1471.45     1468.03     23.35 o
  -8   5   8     4213.72     4158.65     49.14 o
  -7   5   8    11368.01    11079.86    114.56 o
  -6   5   8     9302.44     9198.77     96.35 o
  -5   5   8     2418.36     2427.82     29.15 o
  -4   5   8      689.95      619.66     12.60 o
  -3   5   8     1678.44     1813.73     25.22 o
  -2   5   8      262.04      249.25      9.97 o
  -1   5   8      727.98      787.35     16.00 o
   0   5   8      972.81     1083.17     19.30 o
   1   5   8     1616.40     1702.07     25.90 o
   2   5   8     2786.31     3029.09     39.49 o
   3   5   8     3011.46     3328.43     45.79 o
   4   5   8     7847.72     7866.80     89.58 o
   5   5   8     1079.93     1009.28     19.50 o
   6   5   8      888.23      896.37     18.56 o
   7   5   8      885.11      870.22     18.72 o
   8   5   8     4553.13     4593.44     58.41 o
   9   5   8     2250.40     2119.41     33.34 o
  10   5   8     2886.49     2830.02     41.47 o
 -12   6   8      761.52      786.44     16.48 o
 -11   6   8      762.05      751.20     15.46 o
 -10   6   8     1838.11     1804.89     25.72 o
  -9   6   8     4020.93     4002.55     53.18 o
  -8   6   8     2756.19     2643.34     35.03 o
  -7   6   8      175.99      157.05     10.31 o
  -6   6   8      101.25       87.06      6.18 o
  -5   6   8     2224.45     2200.26     29.51 o
  -4   6   8     6096.12     6022.72     65.90 o
  -3   6   8     4838.13     5047.14     56.65 o
  -2   6   8     4311.32     4727.97     58.38 o
  -1   6   8     2693.28     2965.47     45.55 o
   0   6   8     1149.69     1198.42     31.46 o
   1   6   8       78.76       80.99     12.74 o
   2   6   8      534.18      532.65     13.17 o
   3   6   8     1302.13     1344.44     22.51 o
   4   6   8     3743.36     3752.31     47.80 o
   5   6   8     4396.00     4298.20     53.90 o
   6   6   8     5942.56     5820.58     70.07 o
   7   6   8     1608.63     1517.79     26.06 o
   8   6   8      954.81      944.37     22.52 o
   9   6   8        5.76        6.18      5.97 o
  10   6   8       66.70       42.47      7.02 o
 -11   7   8      364.13      383.30     14.54 o
 -10   7   8       37.06       22.73      5.89 o
  -9   7   8      252.51      205.47     10.74 o
  -8   7   8     1325.73     1274.93     23.80 o
  -7   7   8     4780.04     4624.39     58.94 o
  -6   7   8     1576.67     1534.19     23.52 o
  -5   7   8      757.05      730.48     15.15 o
  -4   7   8     1648.16     1523.40     22.95 o
  -3   7   8      257.73      287.55     12.70 o
  -2   7   8     2126.88     2138.22     28.75 o
  -1   7   8      282.39      287.12     10.86 o
   0   7   8      503.75      503.43     13.29 o
   1   7   8     1235.43     1249.64     21.23 o
   2   7   8      635.63      650.20     14.77 o
   3   7   8     2077.04     2006.61     29.61 o
   4   7   8     3553.62     3508.77     45.79 o
   5   7   8      215.39      179.29      9.78 o
   6   7   8      228.18      238.91     11.91 o
   7   7   8        7.44       -5.10      5.10 o
   8   7   8      556.45      525.98     15.50 o
   9   7   8     1431.96     1438.97     29.14 o
 -11   8   8      104.11       90.48      8.28 o
 -10   8   8        0.98       -3.76      6.84 o
  -9   8   8       57.75       57.53      6.94 o
  -8   8   8       14.85       -5.30      5.30 o
  -7   8   8        1.23        1.52      5.45 o
  -6   8   8      179.57      143.67      9.65 o
  -5   8   8        0.41       -5.08      5.12 o
  -4   8   8      372.02      367.09     12.31 o
  -3   8   8      145.05      162.12     13.70 o
  -2   8   8       25.52       61.42      5.98 o
  -1   8   8      639.73      700.46     14.55 o
   0   8   8       36.54       59.71     10.23 o
   1   8   8      113.79       96.63      6.38 o
   2   8   8      110.87       87.36      6.28 o
   3   8   8       10.97       17.59      4.91 o
   4   8   8      161.91      159.35      8.72 o
   5   8   8      185.59      186.75     11.12 o
   6   8   8        8.76       13.05      5.78 o
   7   8   8       56.20       66.27      7.52 o
   8   8   8      220.61      197.08     12.62 o
 -10   9   8        3.73       -5.32      5.32 o
  -9   9   8      255.10      236.43     15.25 o
  -8   9   8      215.16      173.70     10.02 o
  -7   9   8     1033.00      976.16     20.62 o
  -6   9   8     1106.20     1059.89     21.40 o
  -5   9   8      723.26      636.69     38.78 o
  -4   9   8     1459.87     1414.24     24.53 o
  -3   9   8      138.60      140.70     15.46 o
  -2   9   8      101.31      103.91      8.73 o
  -1   9   8      630.42      691.35     28.71 o
   0   9   8      690.88      735.91     18.19 o
   1   9   8      894.16      917.25     23.95 o
   2   9   8     1091.16     1141.04     22.56 o
   3   9   8      415.72      558.96     23.94 o
   4   9   8     1270.49     1274.67     36.80 o
   5   9   8       28.84       42.37      6.89 o
   6   9   8      134.10      102.01      8.74 o
   7   9   8        2.48       -1.26      6.11 o
   8   9   8      328.75      423.91     29.68 o
  -9  10   8     1632.29     1574.20     39.19 o
  -8  10   8     1089.22      978.65     21.07 o
  -7  10   8        0.15        6.67      5.46 o
  -6  10   8        1.18       -7.98      9.32 o
  -5  10   8     1510.29     1544.15     26.32 o
  -4  10   8     2803.82     2698.03     50.92 o
  -3  10   8     2302.56     2335.16     38.38 o
  -2  10   8     2166.33     2455.97     65.83 o
  -1  10   8     1351.50     1732.59     32.46 o
   0  10   8      600.64      825.57     45.31 o
   1  10   8        1.08       35.71     14.36 o
   2  10   8      590.80      551.94     15.14 o
   3  10   8      556.83      627.74     26.65 o
   4  10   8     1376.07     1430.45     64.60 o
   5  10   8     1394.68     1332.48     26.44 o
   6  10   8     3928.79     3891.07     57.93 o
  -7  11   8     5427.42     5291.05     75.24 o
  -6  11   8     3244.23     3062.65     47.93 o
  -5  11   8     1008.14     1011.87     31.31 o
  -4  11   8      848.89      844.48     21.55 o
  -3  11   8       53.27       92.58      7.72 o
  -2  11   8      359.59      383.70     15.84 o
  -1  11   8      702.60      703.04     19.75 o
   0  11   8      784.00      799.22     21.19 o
   1  11   8     1321.18     1313.73     31.75 o
   2  11   8     1778.78     1720.62     32.74 o
   3  11   8     1370.39     1290.64     30.88 o
   4  11   8     3168.32     3068.99     54.78 o
   5  11   8     1111.34     1077.19     23.23 o
  -5  12   8      312.90      303.82     17.54 o
  -4  12   8     1412.56     1323.99     33.50 o
  -3  12   8     2183.13     2152.69     43.06 o
  -2  12   8     1431.13     1413.76     34.01 o
  -1  12   8     1282.13     1214.39     36.35 o
   0  12   8      426.41      454.27     31.91 o
   1  12   8       52.59       60.84      8.63 o
   2  12   8       17.53       10.84      7.28 o
 -13   1   9     1219.95     1287.33     23.50 o
 -12   1   9      257.50      236.30     10.51 o
 -11   1   9      379.39      377.80     11.58 o
 -10   1   9      401.76      344.19     14.41 o
  -9   1   9        8.04        0.00      5.21 o
  -8   1   9       76.83       56.08      4.82 o
  -7   1   9      157.00      114.78      5.75 o
  -6   1   9      431.11      364.45      8.28 o
  -5   1   9     4219.29     4124.28     36.13 o
  -4   1   9     1356.73     1350.07     15.60 o
  -3   1   9     2115.73     2069.37     22.50 o
  -2   1   9      766.47      763.16     11.92 o
  -1   1   9        0.15       27.08      3.90 o
   0   1   9        1.48       10.54      3.01 o
   1   1   9      549.54      543.87     10.76 o
   2   1   9      393.88      347.03      9.00 o
   3   1   9     2834.12     2902.71     31.34 o
   4   1   9      572.89      521.61     11.20 o
   5   1   9      907.54      906.61     14.57 o
   6   1   9     3742.01     3631.84     41.41 o
   7   1   9      751.40      678.24     14.38 o
   8   1   9      361.28      350.87     11.44 o
   9   1   9       25.11       19.72      4.95 o
  10   1   9      416.48      415.64     13.01 o
 -13   2   9      144.33      153.36      9.01 o
 -12   2   9      290.40      282.62     11.05 o
 -11   2   9     1994.31     2027.37     27.72 o
 -10   2   9       31.52       27.05      4.22 o
  -9   2   9      923.75      893.19     15.03 o
  -8   2   9     3034.97     2897.41     31.86 o
  -7   2   9     5475.06     5251.88     50.92 o
  -6   2   9     4842.71     4341.75     43.26 o
  -5   2   9     5094.53     5142.31     49.63 o
  -4   2   9      769.58      807.73     13.19 o
  -3   2   9     3639.11     3671.00     37.73 o
  -2   2   9      769.59      791.02     14.44 o
  -1   2   9     5354.76     5859.14     56.13 o
   0   2   9     8181.03     9431.70     86.38 o
   1   2   9     2745.44     3241.58     44.31 o
   2   2   9      663.90      702.03     20.30 o
   3   2   9      960.05      993.25     14.65 o
   4   2   9      374.94      390.38      9.37 o
   5   2   9      757.50      761.91     13.13 o
   6   2   9        7.38       27.67      4.07 o
   7   2   9     3399.71     3307.05     42.54 o
   8   2   9     4992.32     4874.64     58.79 o
   9   2   9     1900.11     1876.27     28.90 o
  10   2   9     1271.53     1182.43     21.85 o
 -13   3   9     2646.47     2815.77     38.95 o
 -12   3   9     1329.21     1378.86     24.14 o
 -11   3   9     1385.95     1396.59     21.84 o
 -10   3   9     1359.49     1312.11     20.47 o
  -9   3   9     1392.05     1369.81     19.40 o
  -8   3   9      573.67      539.63     11.62 o
  -7   3   9      348.85      294.63      9.32 o
  -6   3   9     3188.81     2975.73     32.03 o
  -5   3   9    11754.00    11561.67    102.92 o
  -4   3   9     8041.69     8303.63     81.03 o
  -3   3   9     9968.46    10212.96    101.97 o
  -2   3   9     2871.34     3127.32     38.57 o
  -1   3   9       11.24       66.03      6.75 o
   0   3   9       46.74       45.29      5.06 o
   1   3   9     2596.57     2636.07     32.15 o
   2   3   9      152.38      204.79     13.02 o
   3   3   9      727.51      773.86     16.28 o
   4   3   9     1156.59     1244.85     22.01 o
   5   3   9     4048.21     4037.89     51.07 o
   6   3   9     5684.14     5572.13     67.37 o
   7   3   9     2234.37     1991.98     31.09 o
   8   3   9     1585.88     1517.94     29.32 o
   9   3   9      188.98      185.05     11.36 o
  10   3   9      471.42      457.29     17.00 o
 -12   4   9      538.15      569.44     14.29 o
 -11   4   9      520.54      503.09     12.98 o
 -10   4   9      427.59      435.07     11.75 o
  -9   4   9      450.49      423.30     11.38 o
  -8   4   9      835.37      805.48     15.12 o
  -7   4   9     3122.06     2951.93     35.09 o
  -6   4   9     2574.89     2315.59     29.18 o
  -5   4   9     2732.11     2624.22     31.70 o
  -4   4   9     1449.33     1444.31     24.65 o
  -3   4   9      216.58      250.64     10.24 o
  -2   4   9     1135.81     1144.56     20.59 o
  -1   4   9     4725.73     4989.78     60.23 o
   0   4   9     3884.58     4237.51     52.58 o
   1   4   9     2413.25     2683.70     36.86 o
   2   4   9     1484.86     1533.74     27.99 o
   3   4   9      821.03      835.88     17.53 o
   4   4   9      491.12      434.61     13.57 o
   5   4   9      271.42      257.78     12.00 o
   6   4   9      682.97      614.75     16.10 o
   7   4   9     2013.87     1944.43     30.81 o
   8   4   9     1742.63     1701.89     28.64 o
   9   4   9      825.91      760.69     20.75 o
  10   4   9      395.47      380.83     16.28 o
 -12   5   9      520.95      544.25     17.18 o
 -11   5   9      433.76      407.29     14.93 o
 -10   5   9       50.11       42.95      6.00 o
  -9   5   9      426.99      436.79     14.18 o
  -8   5   9        5.36       -2.57      4.54 o
  -7   5   9      701.94      619.91     14.75 o
  -6   5   9       51.57       20.30      5.32 o
  -5   5   9      345.81      294.96     15.44 o
  -4   5   9     3178.70     3175.55     36.78 o
  -3   5   9       24.28       19.85      5.24 o
  -2   5   9      318.08      343.54     12.19 o
  -1   5   9        0.91       21.22      5.39 o
   0   5   9      357.85      340.45     11.71 o
   1   5   9       21.07       19.70      5.09 o
   2   5   9      361.95      344.53     11.76 o
   3   5   9       74.34       59.38      6.12 o
   4   5   9      456.78      436.60     13.76 o
   5   5   9       61.35       56.48      6.33 o
   6   5   9       83.94       56.08      6.50 o
   7   5   9     1417.50     1379.95     25.04 o
   8   5   9       55.21       71.97      7.37 o
   9   5   9       60.28       47.47      7.47 o
 -11   6   9      480.78      494.72     16.11 o
 -10   6   9       81.93       46.83      6.87 o
  -9   6   9      694.20      700.80     17.92 o
  -8   6   9     1741.61     1670.51     26.08 o
  -7   6   9     2035.86     1900.02     28.07 o
  -6   6   9      169.05      116.13      7.88 o
  -5   6   9       64.98       51.18      6.01 o
  -4   6   9       61.71       43.31      5.83 o
  -3   6   9      710.32      747.81     16.01 o
  -2   6   9       55.94       81.90      8.46 o
  -1   6   9      146.99      192.30      9.98 o
   0   6   9      405.50      460.45     13.75 o
   1   6   9        0.90       13.61      6.25 o
   2   6   9       82.11       71.65      6.26 o
   3   6   9       70.73       51.99      5.88 o
   4   6   9      565.25      540.88     15.34 o
   5   6   9        3.26       -5.38      5.38 o
   6   6   9      257.74      218.78     11.68 o
   7   6   9      280.72      303.60     12.88 o
   8   6   9      409.29      435.38     15.01 o
   9   6   9      369.31      407.23     15.16 o
 -11   7   9       61.38       44.94      7.09 o
 -10   7   9       37.05       26.31      6.40 o
  -9   7   9      173.50      159.96     10.85 o
  -8   7   9       86.17       69.77      8.80 o
  -7   7   9       42.53       20.11      5.77 o
  -6   7   9        5.71       -4.70      4.70 o
  -5   7   9     3427.25     3322.42     41.68 o
  -4   7   9     2521.55     2618.19     34.72 o
  -3   7   9     4828.40     4897.70     56.56 o
  -2   7   9     4372.68     4844.45     55.99 o
  -1   7   9      848.52     1273.17     46.48 o
   0   7   9      200.28      188.09     10.36 o
   1   7   9      970.71      949.90     19.57 o
   2   7   9     1021.00     1024.45     21.92 o
   3   7   9     3670.95     3762.99     48.99 o
   4   7   9     1657.35     1850.89     29.68 o
   5   7   9     1793.27     1848.72     29.74 o
   6   7   9     1809.15     1742.38     28.86 o
   7   7   9      213.99      151.97      9.12 o
   8   7   9      215.11      226.73     13.01 o
 -10   8   9      599.99      610.34     17.40 o
  -9   8   9     3743.01     3746.09     51.81 o
  -8   8   9     2658.50     2613.36     42.63 o
  -7   8   9     4517.88     4430.86     58.22 o
  -6   8   9     5326.63     5059.83     64.40 o
  -5   8   9     1061.83     1029.36     21.26 o
  -4   8   9      286.30      298.32     12.53 o
  -3   8   9     2350.65     2291.11     34.59 o
  -2   8   9     3346.99     3439.98     46.95 o
  -1   8   9     5709.54     5989.98     73.20 o
   0   8   9      336.77      496.44     46.51 o
   1   8   9      614.15      629.51     16.20 o
   2   8   9     1180.78     1178.64     21.70 o
   3   8   9       32.40       32.27      8.02 o
   4   8   9      745.93      757.30     19.14 o
   5   8   9      205.28      163.67     13.73 o
   6   8   9        1.89        3.04      5.98 o
   7   8   9     1236.18     1146.13     25.26 o
  -9   9   9      428.56      440.60     15.23 o
  -8   9   9      266.11      294.26     13.25 o
  -7   9   9       60.32       44.23      6.55 o
  -6   9   9       38.12       30.36      5.95 o
  -5   9   9      877.20      809.97     18.77 o
  -4   9   9     5825.84     5647.27     70.25 o
  -3   9   9     3830.04     3809.88     50.89 o
  -2   9   9     2246.55     2341.93     37.53 o
  -1   9   9     1431.23     1460.55     26.09 o
   0   9   9       16.07       53.77     11.24 o
   1   9   9      808.32      774.73     19.26 o
   2   9   9      576.20      558.71     16.53 o
   3   9   9     2261.30     2232.85     36.86 o
   4   9   9     3839.29     3770.78     55.14 o
   5   9   9     2387.28     2292.75     38.42 o
   6   9   9      951.76      863.30     21.72 o
  -7  10   9      676.98      658.35     17.70 o
  -6  10   9      513.87      502.17     15.36 o
  -5  10   9       73.12       75.86      7.94 o
  -4  10   9      212.26      209.83     19.77 o
  -3  10   9      283.29      297.57     12.43 o
  -2  10   9     1566.37     1573.25     26.84 o
  -1  10   9      733.18      740.49     20.78 o
   0  10   9       44.04       61.17      6.64 o
   1  10   9        8.63       22.20      5.48 o
   2  10   9       32.18       38.83      6.17 o
   3  10   9      413.41      401.68     14.65 o
   4  10   9      788.62      737.04     19.60 o
   5  10   9      224.60      183.35     11.36 o
  -5  11   9       58.11       47.39      7.23 o
  -4  11   9        8.57       42.38      6.24 o
  -3  11   9       22.11       44.55      6.16 o
  -2  11   9      227.02      317.12     12.42 o
  -1  11   9       67.93       95.10      9.22 o
   0  11   9       14.63       45.75      7.88 o
   1  11   9      207.94      244.41     14.20 o
   2  11   9       52.62       67.21     12.96 o
   3  11   9       10.27        4.83      7.82 o
 -12   0  10     1740.86     1792.43     50.38 o
 -11   0  10      382.45      419.49     18.98 o
 -10   0  10      457.73      425.84     18.11 o
  -9   0  10        0.05        3.54      5.79 o
  -8   0  10     1262.18     1168.68     24.01 o
  -7   0  10     1411.47     1344.41     25.96 o
  -6   0  10     4572.72     4172.37     58.84 o
  -5   0  10    15578.82    14860.93    163.45 o
  -4   0  10     4420.15     4456.17     69.42 o
  -3   0  10     4172.77     4180.81     56.66 o
  -2   0  10     2721.71     2814.22     41.21 o
  -1   0  10      143.46      279.42     18.96 o
   0   0  10     3884.78     4112.04     64.00 o
   1   0  10     4170.52     4603.75     70.30 o
   2   0  10     1501.02     1673.52     32.97 o
   3   0  10     2396.01     2476.82     65.91 o
   4   0  10       80.01       61.59      7.27 o
   5   0  10     1085.22     1135.98     26.13 o
   6   0  10     2383.84     2293.58     41.95 o
   7   0  10      245.37      245.07     14.10 o
   8   0  10      110.57       93.95      9.26 o
   9   0  10      957.40      984.64     25.96 o
 -12   1  10     2149.47     2176.28     32.65 o
 -11   1  10     1985.75     1900.32     29.07 o
 -10   1  10     1085.81     1047.00     19.67 o
  -9   1  10      400.14      364.81     10.17 o
  -8   1  10       34.11       26.19      4.05 o
  -7   1  10     1396.15     1352.77     18.72 o
  -6   1  10      527.07      464.17     10.04 o
  -5   1  10      770.54      697.82     11.88 o
  -4   1  10      460.43      471.09     10.47 o
  -3   1  10     1053.30     1067.70     17.89 o
  -2   1  10     3234.10     3523.05     38.00 o
  -1   1  10     9542.39    10055.55     92.43 o
   0   1  10     6122.44     7277.17     73.36 o
   1   1  10     3839.71     4393.63     44.76 o
   2   1  10       79.16       77.39      6.09 o
   3   1  10      451.19      405.82     11.04 o
   4   1  10      353.25      282.15      9.91 o
   5   1  10     2348.14     2386.07     30.20 o
   6   1  10     1822.06     1851.72     25.66 o
   7   1  10     2715.52     2605.51     33.07 o
   8   1  10     1515.13     1424.88     24.20 o
   9   1  10     1012.90      928.75     19.21 o
 -12   2  10      598.35      586.82     17.30 o
 -11   2  10      413.19      384.76     13.01 o
 -10   2  10      164.29      137.09      6.85 o
  -9   2  10        1.97       -3.52      3.52 o
  -8   2  10      864.36      811.39     14.25 o
  -7   2  10     1319.19     1181.55     17.32 o
  -6   2  10     1056.38     1014.33     15.78 o
  -5   2  10     2257.27     2095.69     24.91 o
  -4   2  10     1348.02     1245.57     16.40 o
  -3   2  10      341.18      330.89      8.99 o
  -2   2  10       48.47       49.07      4.29 o
  -1   2  10      831.19      824.13     13.66 o
   0   2  10     1036.59     1078.03     15.93 o
   1   2  10      272.75      258.82      8.59 o
   2   2  10        9.04       11.53      3.60 o
   3   2  10       66.44       57.50      4.53 o
   4   2  10       91.67       49.18      5.41 o
   5   2  10      238.31      195.92      9.37 o
   6   2  10      586.68      572.34     14.28 o
   7   2  10      674.64      626.36     15.22 o
   8   2  10      315.29      288.88     11.55 o
   9   2  10       10.76        5.18      4.95 o
 -12   3  10      134.61      116.94      8.17 o
 -11   3  10       92.66       76.80      6.35 o
 -10   3  10      517.47      492.25     12.88 o
  -9   3  10      114.46       90.60      6.27 o
  -8   3  10      691.22      639.52     12.79 o
  -7   3  10     1751.37     1677.50     21.84 o
  -6   3  10      339.99      339.45      9.60 o
  -5   3  10      274.30      251.24      8.87 o
  -4   3  10        5.34        6.87      3.74 o
  -3   3  10     1103.69     1042.97     17.84 o
  -2   3  10        0.94       11.58      4.99 o
  -1   3  10       45.29       42.93      5.82 o
   0   3  10        0.08       35.38      5.40 o
   1   3  10       79.96       72.75      6.41 o
   2   3  10      586.36      547.31     14.44 o
   3   3  10       37.20       25.09      5.59 o
   4   3  10      318.27      270.96     12.25 o
   5   3  10       45.57        6.03      6.12 o
   6   3  10       17.50        8.19      6.16 o
   7   3  10       81.35       71.25      8.02 o
   8   3  10      203.81      158.79     10.10 o
   9   3  10      426.09      385.24     15.96 o
 -11   4  10       85.64       76.00      7.27 o
 -10   4  10       88.21       87.57      7.13 o
  -9   4  10       56.01       37.16      5.68 o
  -8   4  10      960.69      940.88     18.48 o
  -7   4  10      503.32      451.05     13.06 o
  -6   4  10       21.39       18.59      4.52 o
  -5   4  10     2983.46     2894.75     34.75 o
  -4   4  10     2216.04     2101.87     30.35 o
  -3   4  10     2508.09     2755.45     36.08 o
  -2   4  10     3494.09     3654.37     47.72 o
  -1   4  10      808.34     1086.89     41.70 o
   0   4  10     1318.44     1310.02     23.82 o
   1   4  10     1883.19     1952.03     33.40 o
   2   4  10      668.08      792.08     31.87 o
   3   4  10     5512.97     5557.08     67.59 o
   4   4  10      680.02      694.73     20.99 o
   5   4  10      444.86      475.35     14.75 o
   6   4  10      519.17      476.73     15.19 o
   7   4  10       62.49       56.18      7.92 o
   8   4  10      109.57       95.90      9.20 o
   9   4  10      484.86      464.10     33.49 o
 -11   5  10     1332.51     1313.82     26.36 o
 -10   5  10     1818.71     1822.42     28.72 o
  -9   5  10     2494.42     2379.86     33.73 o
  -8   5  10     1318.10     1219.97     21.77 o
  -7   5  10     2049.53     2019.40     29.56 o
  -6   5  10      251.89      205.44     10.04 o
  -5   5  10       91.52       68.26      6.19 o
  -4   5  10      351.22      380.46     12.46 o
  -3   5  10     5334.00     5548.55     63.06 o
  -2   5  10     5636.00     6035.64     95.55 o
  -1   5  10     9532.33    10029.07    113.11 o
   0   5  10     3155.34     3973.40    105.40 o
   1   5  10      882.38     1065.14     40.53 o
   2   5  10        7.25       21.17      6.30 o
   3   5  10       43.23       40.89      6.01 o
   4   5  10       54.15       44.44      6.30 o
   5   5  10     1090.35     1142.54     22.30 o
   6   5  10      153.84      118.79      8.39 o
   7   5  10     2051.86     1996.63     32.51 o
   8   5  10     2335.37     2217.87     39.17 o
 -10   6  10      279.94      279.40     13.10 o
  -9   6  10      294.92      290.46     12.86 o
  -8   6  10       91.73       76.93      6.67 o
  -7   6  10      500.64      461.11     13.46 o
  -6   6  10     1023.00      977.26     19.11 o
  -5   6  10     3190.68     3005.16     39.13 o
  -4   6  10     4798.96     4650.04     58.54 o
  -3   6  10     6354.50     6665.27     74.08 o
  -2   6  10     1460.49     1608.10     25.55 o
  -1   6  10       96.75      117.26      8.38 o
   0   6  10      527.83      492.03     15.40 o
   1   6  10     4797.27     5005.21     61.94 o
   2   6  10     3049.94     3212.77     44.13 o
   3   6  10     3221.80     3271.06     44.79 o
   4   6  10     1515.49     1514.39     26.62 o
   5   6  10      806.95      752.31     18.24 o
   6   6  10      421.71      384.12     14.16 o
   7   6  10       67.20       41.93      6.83 o
  -9   7  10     1771.84     1770.95     30.92 o
  -8   7  10      646.98      640.04     17.43 o
  -7   7  10      108.32       91.98      7.75 o
  -6   7  10     1361.33     1346.22     26.57 o
  -5   7  10       73.67       51.22      6.25 o
  -4   7  10     1238.56     1194.13     21.44 o
  -3   7  10      462.14      409.50     13.15 o
  -2   7  10     1402.74     1429.71     23.82 o
  -1   7  10     2506.63     2534.56     36.72 o
   0   7  10      285.42      292.69     25.31 o
   1   7  10       48.21       74.49      9.52 o
   2   7  10       99.32      112.99      7.86 o
   3   7  10       50.92       51.48      6.56 o
   4   7  10      149.78      115.78      8.66 o
   5   7  10       19.36       -6.06      6.06 o
   6   7  10       72.03       48.11      7.27 o
   7   7  10     1215.60     1147.06     23.56 o
  -8   8  10       28.58       32.84      6.67 o
  -7   8  10      120.14      101.38      8.28 o
  -6   8  10        2.94       -1.35      5.34 o
  -5   8  10       39.88       38.15      6.55 o
  -4   8  10      204.85      224.24     11.51 o
  -3   8  10      139.41      129.93      8.56 o
  -2   8  10       14.99       30.44      6.38 o
  -1   8  10       89.84      137.70     16.43 o
   0   8  10        5.01       30.45      7.69 o
   1   8  10       47.88       65.08      7.52 o
   2   8  10      172.84      198.72     22.63 o
   3   8  10       30.73       38.16      7.02 o
   4   8  10      294.98      287.43     14.32 o
   5   8  10        1.67       -5.59      5.59 o
   6   8  10       47.23       30.53      7.25 o
  -7   9  10      484.80      432.56     16.01 o
  -6   9  10      106.07       72.82      7.64 o
  -5   9  10        5.87       -1.40      9.75 o
  -4   9  10       49.26       49.47      7.46 o
  -3   9  10       84.26       93.71      7.93 o
  -2   9  10      113.89      151.08     10.62 o
  -1   9  10     1259.41     1322.22     33.31 o
   0   9  10      196.91      329.82     43.50 o
   1   9  10      709.40      713.68     20.43 o
   2   9  10       10.54       16.67      8.56 o
   3   9  10      289.29      321.33     14.52 o
   4   9  10        0.26       -6.03      6.03 o
  -5  10  10     1732.21     1588.46     28.68 o
  -4  10  10     2148.88     2215.18     35.30 o
  -3  10  10     3465.61     3613.16     49.84 o
  -2  10  10      416.30      597.39     53.66 o
  -1  10  10       28.41       63.02     16.47 o
   0  10  10       49.66       45.64      8.30 o
   1  10  10     2550.19     2620.75     39.43 o
   2  10  10     1252.33     1271.93     26.91 o
 -11   1  11       34.44       16.11      5.76 o
 -10   1  11      285.56      296.00     11.91 o
  -9   1  11       55.60       36.30      5.17 o
  -8   1  11     1344.07     1223.42     19.69 o
  -7   1  11     3202.30     3011.17     35.77 o
  -6   1  11      497.50      456.90     10.64 o
  -5   1  11      795.51      745.92     13.34 o
  -4   1  11     1127.47     1041.85     15.73 o
  -3   1  11      438.44      422.72     11.39 o
  -2   1  11       17.94       50.46      6.52 o
  -1   1  11        0.22       39.57      4.73 o
   0   1  11     2336.19     2363.57     29.94 o
   1   1  11     3040.80     3140.71     37.27 o
   2   1  11       79.46       89.42      8.45 o
   3   1  11      498.21      502.58     12.46 o
   4   1  11      213.41      195.07      8.85 o
   5   1  11        0.19        0.04      4.73 o
   6   1  11       53.12       18.79      5.90 o
   7   1  11        3.16       -5.59      5.59 o
   8   1  11      247.05      184.80     10.04 o
 -11   2  11     1910.48     1822.36     31.48 o
 -10   2  11     3012.95     2907.75     38.62 o
  -9   2  11     1251.37     1155.49     19.48 o
  -8   2  11       67.87       81.34      5.68 o
  -7   2  11        0.49        4.25      3.71 o
  -6   2  11      448.82      442.42     10.84 o
  -5   2  11      780.98      710.93     13.30 o
  -4   2  11      551.13      541.99     10.75 o
  -3   2  11      954.39      952.17     28.23 o
  -2   2  11     6995.06     7295.82     69.91 o
  -1   2  11    10696.75    11613.72    106.38 o
   0   2  11     1555.11     2267.08     60.66 o
   1   2  11     2867.83     3098.34     40.57 o
   2   2  11       47.16       89.23      6.73 o
   3   2  11     2060.56     2058.23     29.64 o
   4   2  11      805.30      849.17     20.23 o
   5   2  11     2641.54     2585.61     35.58 o
   6   2  11     1954.56     1918.63     29.12 o
   7   2  11     1039.70     1065.44     20.26 o
   8   2  11       81.49       50.30      6.06 o
 -11   3  11      297.57      276.27     30.44 o
 -10   3  11      417.23      435.28     13.87 o
  -9   3  11     1335.45     1199.67     21.86 o
  -8   3  11     3746.26     3602.36     45.44 o
  -7   3  11     2479.65     2274.62     30.02 o
  -6   3  11     1063.24     1042.56     18.19 o
  -5   3  11     3017.50     2923.02     35.53 o
  -4   3  11      958.42      875.75     18.05 o
  -3   3  11      789.64      771.80     17.78 o
  -2   3  11       29.86       45.15      6.21 o
  -1   3  11      826.77      883.70     19.13 o
   0   3  11     4246.42     4352.38     55.20 o
   1   3  11     4524.72     4729.23     60.73 o
   2   3  11     3398.58     3662.57     68.38 o
   3   3  11     3865.43     3868.68     50.91 o
   4   3  11       39.46       37.92      7.17 o
   5   3  11       33.65       29.25      6.65 o
   6   3  11        7.55       -1.17      6.04 o
   7   3  11      161.64      129.49      9.85 o
 -10   4  11     1255.88     1237.22     22.97 o
  -9   4  11      316.23      298.02     12.04 o
  -8   4  11       20.28       14.71      5.05 o
  -7   4  11       39.36       30.94      5.51 o
  -6   4  11       39.34       47.61      5.65 o
  -5   4  11        3.06        2.19      4.20 o
  -4   4  11      396.90      361.56     12.26 o
  -3   4  11     1617.81     1531.19     28.17 o
  -2   4  11     1920.50     1898.25     36.01 o
  -1   4  11     4368.15     4458.93     56.83 o
   0   4  11     2452.36     2620.94     38.23 o
   1   4  11      386.86      475.71     31.51 o
   2   4  11       54.96       74.00      7.82 o
   3   4  11     1076.80     1040.22     21.49 o
   4   4  11     3334.80     3214.46     44.95 o
   5   4  11     1494.74     1346.23     28.42 o
   6   4  11      420.44      389.98     16.31 o
   7   4  11     1270.07     1288.62     28.13 o
 -10   5  11       28.25       25.11      6.95 o
  -9   5  11      394.42      403.17     13.56 o
  -8   5  11      171.00      125.14      7.90 o
  -7   5  11      160.33      123.12      7.75 o
  -6   5  11     1482.07     1473.97     24.48 o
  -5   5  11      348.83      312.14     11.73 o
  -4   5  11        9.86        2.31      4.65 o
  -3   5  11       52.72       67.43      6.45 o
  -2   5  11      134.50      133.60      9.64 o
  -1   5  11      876.22      886.93     19.56 o
   0   5  11      305.01      352.84     15.86 o
   1   5  11      182.12      177.25      9.97 o
   2   5  11      239.03      324.30     13.06 o
   3   5  11       42.47       59.53      6.78 o
   4   5  11      102.83       94.12      8.12 o
   5   5  11       15.02       -0.60      5.87 o
   6   5  11      120.05       90.17      9.26 o
   7   5  11       28.46        7.88     11.15 o
  -9   6  11      763.50      682.95     19.21 o
  -8   6  11       32.85       10.11      5.88 o
  -7   6  11      307.83      288.93     11.99 o
  -6   6  11      135.82      133.05      8.23 o
  -5   6  11      912.98      847.20     18.25 o
  -4   6  11      718.17      660.85     16.31 o
  -3   6  11      704.87      706.14     16.92 o
  -2   6  11     1052.70     1124.73     23.27 o
  -1   6  11      287.70      329.96     13.67 o
   0   6  11      352.16      413.57     18.91 o
   1   6  11       70.32      109.26     11.15 o
   2   6  11      181.78      266.93     12.83 o
   3   6  11      254.90      297.20     13.41 o
   4   6  11       21.94        3.72      6.48 o
   5   6  11       80.93       48.67      7.77 o
   6   6  11        5.75       -7.09      7.09 o
  -8   7  11     1069.99     1049.86     23.14 o
  -7   7  11      479.60      422.57     15.06 o
  -6   7  11      218.68      186.64     11.81 o
  -5   7  11      541.56      538.12     16.30 o
  -4   7  11      186.37      172.50      9.59 o
  -3   7  11     1810.93     1887.55     29.13 o
  -2   7  11      472.95      571.17     15.89 o
  -1   7  11        9.74       27.33      7.67 o
   0   7  11      858.29      846.65     20.13 o
   1   7  11     3398.80     3466.76     47.89 o
   2   7  11     3206.82     3401.98     72.08 o
   3   7  11     2751.07     2856.38     41.86 o
   4   7  11      405.54      404.91     16.90 o
   5   7  11      215.00      160.28      9.88 o
  -7   8  11       11.04        4.61      6.86 o
  -6   8  11      516.64      501.14     16.08 o
  -5   8  11      764.99      719.08     18.77 o
  -4   8  11     2059.28     2076.49     34.21 o
  -3   8  11     3370.19     3455.09     49.07 o
  -2   8  11     2827.01     2983.22     44.30 o
  -1   8  11     4114.98     4374.80     58.80 o
   0   8  11     1613.60     1806.36     71.73 o
   1   8  11      121.41      140.04     19.79 o
   2   8  11      278.45      307.32     14.96 o
   3   8  11      264.87      295.28     14.76 o
   4   8  11      857.09      888.92     41.86 o
  -5   9  11      754.48      717.55     51.75 o
  -4   9  11      455.15      455.35     19.81 o
  -3   9  11     2074.44     2038.88     33.95 o
  -2   9  11      305.73      345.94     14.63 o
  -1   9  11      159.77      146.99     12.42 o
   0   9  11      745.00      690.51     18.96 o
   1   9  11     2964.32     2863.26     46.11 o
   2   9  11     4526.58     4522.24    127.10 o
 -10   0  12     1054.22     1086.32     30.53 o
  -9   0  12     3385.67     3083.93     58.71 o
  -8   0  12     6115.10     5706.24     79.49 o
  -7   0  12     5630.18     5210.58     73.09 o
  -6   0  12     1647.05     1482.62     28.96 o
  -5   0  12        6.93       17.90      6.15 o
  -4   0  12      210.76      176.64     16.70 o
  -3   0  12       61.29       68.31      9.91 o
  -2   0  12     5295.55     5463.86    129.65 o
  -1   0  12     3937.25     4341.48    111.66 o
   0   0  12     3446.23     3732.23     61.36 o
   1   0  12     5146.42     5311.94     91.42 o
   2   0  12     1732.29     1747.67     36.02 o
   3   0  12     1060.06     1096.59     27.17 o
   4   0  12      271.62      278.57     15.44 o
   5   0  12       11.50       25.09      7.10 o
   6   0  12     1278.56     1310.44     30.65 o
 -10   1  12     1502.06     1362.36     50.99 o
  -9   1  12      330.66      284.77     11.11 o
  -8   1  12      915.09      883.63     17.02 o
  -7   1  12     1155.29     1105.43     18.99 o
  -6   1  12     1112.77     1031.99     16.37 o
  -5   1  12      809.22      732.22     13.51 o
  -4   1  12      409.17      415.94     11.11 o
  -3   1  12      313.21      305.05     11.57 o
  -2   1  12     2541.54     2621.72     32.96 o
  -1   1  12     3218.37     3464.14     40.70 o
   0   1  12      837.77     1009.58     20.99 o
   1   1  12      849.33      841.20     16.46 o
   2   1  12      402.87      432.38     13.29 o
   3   1  12     2407.77     2292.77     32.90 o
   4   1  12     4549.68     4661.37     57.40 o
   5   1  12     3699.94     3696.60     48.10 o
   6   1  12     1111.66     1049.16     20.83 o
  -9   2  12      537.30      473.91     13.96 o
  -8   2  12      703.18      682.58     15.22 o
  -7   2  12     1084.20     1003.66     18.11 o
  -6   2  12     1428.53     1320.54     23.09 o
  -5   2  12      236.47      225.95     10.72 o
  -4   2  12       25.20       12.12      5.55 o
  -3   2  12       58.62       37.75      5.26 o
  -2   2  12      535.95      529.38     13.62 o
  -1   2  12      543.00      568.16     14.07 o
   0   2  12      506.54      539.97     13.76 o
   1   2  12      731.57      696.16     15.55 o
   2   2  12      309.79      301.73     10.73 o
   3   2  12       25.45       31.92      4.73 o
   4   2  12      256.90      284.88     10.95 o
   5   2  12       21.89       23.85      7.36 o
   6   2  12       50.13       13.42      7.95 o
  -9   3  12     1048.52      944.15     21.92 o
  -8   3  12       17.55        0.56      5.92 o
  -7   3  12      163.15      125.72      8.76 o
  -6   3  12        5.98        2.52      4.86 o
  -5   3  12      380.44      370.10     12.70 o
  -4   3  12     1202.79     1196.61     22.33 o
  -3   3  12      111.56       92.14      7.42 o
  -2   3  12      272.68      300.96     13.77 o
  -1   3  12      168.16      155.09     17.31 o
   0   3  12      679.16      741.41     19.87 o
   1   3  12      187.14      171.90     11.83 o
   2   3  12        5.26       15.36      6.42 o
   3   3  12        0.16        0.90      6.06 o
   4   3  12       76.77       62.61      8.60 o
   5   3  12       23.56       11.15      7.03 o
   6   3  12       16.04       24.67      7.15 o
  -8   4  12      860.49      826.66     18.65 o
  -7   4  12      777.76      667.69     16.74 o
  -6   4  12       32.67       22.12      5.79 o
  -5   4  12       36.00       31.54      5.86 o
  -4   4  12        5.43       -4.43      4.43 o
  -3   4  12      270.44      265.08     15.71 o
  -2   4  12      352.38      366.83     13.66 o
  -1   4  12       74.84       57.91      7.08 o
   0   4  12      900.80      980.90     21.50 o
   1   4  12     4053.84     4065.33     59.68 o
   2   4  12     2437.44     2539.45     57.23 o
   3   4  12     1525.61     1631.74     32.33 o
   4   4  12      228.98      239.88     14.33 o
   5   4  12       25.47       38.66      7.96 o
  -8   5  12       18.05        8.07      5.76 o
  -7   5  12      291.91      293.22     12.47 o
  -6   5  12     2614.72     2521.46     36.01 o
  -5   5  12     3049.64     2877.72     39.50 o
  -4   5  12     2935.34     2924.41     39.76 o
  -3   5  12     1588.97     1608.31     36.05 o
  -2   5  12     1445.11     1509.04     27.69 o
  -1   5  12      949.84      998.12     22.10 o
   0   5  12       16.45       68.84     11.96 o
   1   5  12       49.36       63.09      7.64 o
   2   5  12     1157.66     1169.38     23.78 o
   3   5  12     1619.60     1622.22     32.23 o
   4   5  12     1488.00     1511.37     31.06 o
  -7   6  12     1042.62      943.21     20.39 o
  -6   6  12      380.20      388.90     13.67 o
  -5   6  12       89.76       70.34      7.00 o
  -4   6  12       83.54       81.97      7.33 o
  -3   6  12        0.09        6.47      5.46 o
  -2   6  12       54.14       40.53      7.09 o
  -1   6  12      774.17      758.87     19.41 o
   0   6  12     2967.50     2935.68     42.88 o
   1   6  12     2982.55     3026.15     44.29 o
   2   6  12     3815.58     3856.79     52.75 o
   3   6  12     2776.54     2812.04     42.22 o
   4   6  12        0.93        4.10     10.40 o
  -5   7  12      554.70      524.06     16.94 o
  -4   7  12      657.91      662.24     18.52 o
  -3   7  12     1408.26     1363.13     27.56 o
  -2   7  12      576.65      555.95     16.08 o
  -1   7  12      499.39      504.93     16.20 o
   0   7  12      268.24      261.84     12.77 o
   1   7  12       60.48       77.52      7.89 o
   2   7  12      535.17      530.28     16.82 o
  -3   8  12        9.30        4.17     10.37 o
  -2   8  12      146.34      137.71      9.57 o
  -1   8  12        5.98        8.30      6.23 o
  -8   1  13      559.45      461.20     31.20 o
  -7   1  13      204.65      155.27      8.32 o
  -6   1  13      454.19      432.38     13.18 o
  -5   1  13      292.67      275.25     12.01 o
  -4   1  13      505.32      447.20     12.41 o
  -3   1  13       86.61       69.85      6.96 o
  -2   1  13     2130.92     2106.57     31.63 o
  -1   1  13      546.91      587.18     15.45 o
   0   1  13       18.11       43.11      6.06 o
   1   1  13      511.71      474.35     13.60 o
   2   1  13      850.98      831.57     17.76 o
   3   1  13      117.19      129.90     10.13 o
   4   1  13       44.82       65.85      6.56 o
  -7   2  13     2210.08     2059.92     31.74 o
  -6   2  13     2559.03     2394.85     34.96 o
  -5   2  13      984.24      840.60     18.91 o
  -4   2  13     2283.19     2177.50     32.61 o
  -3   2  13      399.87      444.40     16.91 o
  -2   2  13       25.59       43.30      6.14 o
  -1   2  13        6.65       10.44      4.62 o
   0   2  13      162.97      140.95      7.85 o
   1   2  13      352.88      309.92     11.08 o
   2   2  13     1057.68     1051.77     24.64 o
   3   2  13     2334.71     2219.62     39.03 o
   4   2  13     5127.57     4957.71     74.26 o
  -7   3  13     3345.37     3050.02     55.82 o
  -6   3  13      975.69      921.81     22.01 o
  -5   3  13      174.76      167.43      9.31 o
  -4   3  13     1431.06     1324.90     24.68 o
  -3   3  13     1811.62     1771.74     34.93 o
  -2   3  13     3939.90     3980.04     75.47 o
  -1   3  13     1975.46     2122.54     48.86 o
   0   3  13     2247.59     2396.39     41.86 o
   1   3  13     1559.28     1482.66     31.07 o
   2   3  13      757.08      765.05     21.70 o
   3   3  13      203.76      185.38     17.92 o
  -6   4  13     2905.73     2683.11     41.70 o
  -5   4  13     1403.81     1321.75     26.54 o
  -4   4  13      198.90      174.04     13.60 o
  -3   4  13       95.83       82.17      8.22 o
  -2   4  13      198.36      199.00     23.07 o
  -1   4  13       57.41       62.34      8.08 o
   0   4  13      130.56      105.62      9.37 o
   1   4  13       16.23       17.72      6.87 o
   2   4  13     1193.51     1235.89     27.56 o
  -5   5  13       42.44       40.91      7.24 o
  -4   5  13      165.20      124.86      9.45 o
  -3   5  13      822.03      790.89     20.34 o
  -2   5  13       43.12       42.18      7.33 o
  -1   5  13      185.39      168.94     11.44 o
   0   5  13      192.70      160.57     18.34 o
   1   5  13        2.95        4.19      6.30 o
  -2   6  13       16.04       26.58     12.72 o
  -1   6  13       21.93       10.67     10.24 o
  -4   0  14     2862.51     2743.39     58.55 o
  -3   0  14     5066.30     4773.78     82.60 o
  -2   0  14     4038.19     4344.76     71.62 o
  -1   0  14      969.36     1193.86     69.26 o
   0   0  14      385.82      411.51     58.22 o
  -4   1  14      640.62      593.38     18.21 o
  -3   1  14       32.72       39.03      6.30 o
  -2   1  14      635.03      609.73     15.78 o
  -1   1  14      407.97      394.64     13.33 o
   0   1  14       54.74       42.12      6.53 o
  -3   2  14     1677.77     1627.74     52.01 o
  -2   2  14     1596.27     1576.30     32.21 o
  -1   2  14      394.05      397.66     41.86 o
 
